# Supplementary material for: The socioeconomic conditions of recyclers: Census data in Cali, Colombia
Source: Data Brief. 2019 Jan 21;23:103695. doi: 10.1016/j.dib.2019.01.043 (PMC6369313; doi:10.1016/j.dib.2019.01.043)
Supplement: Supplementary file 2 — Supplementary material [file mmc2.xlsx]

## Sheet: Sheet1
p5	p8	p10	p11	p14	p17	p18	p23	p24	p25	p26	p27	p28_1	p31	p33	p34_1	p34_3	p34_4	p34_5	p36f_rec	p36h_rec	p36i_rec	p36j_rec	p36l_rec	p36m_rec	p36n_rec	p36o_rec	p36q_rec	p41	p41_freq	p42	p43_fam	p43_vej	p43_otro	p44_1	p44_2	p44_3	p44_4	p44_5	p44_6	p44_7_otro	p44_7_cual	p45	p46_respuesta1	p46_respuesta1_otro	p46_respuesta2	p46_respuesta2_otro	p46_respuesta3	p46_respuesta3_otro	p48
1	1	1	1	1	4	8/1/1960	5	1	1	1	2	98	2	1	1	0	1	1	98	1	0	3	3	3	0	1	0	12000	1	12000	0	0	0	0	0	0	0	0	1	0	98	10	98	98	98	98	98	98	99
0	0	98	98	1	28	8/29/1961	3	1	1	1	2	98	3	1	1	1	1	1	98	0	0	0	1	6	0	1	0	10000	1	550000	1	0	0	0	0	1	0	1	0	1	.	8	5	98	8	98	1	98	99
1	0	98	98	2	32	4/12/1977	4	1	2	1	3	98	3	1	1	1	1	1	98	1	0	3	1	6	0	1	0	15000	1	7000	1	0	0	0	0	0	0	0	1	0	98	8	5	98	3	98	8	98	0
0	1	1	1	1	27	5/8/1987	5	0	2	1	3	98	2	1	1	1	1	1	98	1	0	4	3	6	0	1	0	20000	1	520000	1	0	0	1	0	0	0	1	0	0	98	6	3	98	7	98	8	98	99
0	0	98	98	1	40	11/27/1945	4	0	2	1	2	98	2	1	1	1	1	1	98	1	0	3	4	6	0	1	0	10000	1	300000	0	1	0	0	0	0	0	0	1	0	98	5	15	Mejor estrato	98	98	98	98	30
0	0	98	98	1	36	12/16/1978	4	1	1	1	3	98	3	3	1	0	0	1	98	1	0	5	2	3	0	1	0	15000	1	200000	0	0	0	0	0	0	0	0	1	0	98	9	3	98	1	98	5	98	30
0	0	98	98	1	39	12/31/1961	4	1	1	2	3	98	1	1	1	0	1	1	98	0	0	0	2	0	0	1	0	.			0	0	0	0	0	0	0	0	1	0	98	5	3	98	8	98	10	98	30
1	1	12	1	1	25	11/24/1985	4	0	2	1	2	98	2	1	1	0	1	1	98	0	0	1	1	5	0	1	0	10000	1	400000	0	0	0	0	0	0	0	0	1	0	98	8	15	Arreglar la casa	1	98	5	98	99
0	0	98	98	1	22	8/20/1988	4	1	1	6	3	98	1	1	1	0	0	0	98	1	0	4	2	6	0	1	0	15000	1	350000	0	0	0	0	1	0	0	0	0	0	98	7	3	98	5	98	8	98	99
0	0	98	98	1	55	3/20/1954	2	1	1	5	3	98	1	1	1	0	1	1	98	1	0	5	4	3	0	1	0	15000	1	15000	0	0	0	0	0	0	0	0	1	0	98	7	2	98	3	98	98	98	15
1	1	13	2	1	37	2/28/1958	1	1	1	1	1	0	3	1	1	1	1	1	98	0	0	0	2	6	0	1	0	10000	1	600000	0	0	0	0	1	0	0	0	0	0	98	7	2	98	8	98	98	98	99
1	1	9	1	1	38	12/5/1964	4	1	1	1	2	98	2	1	1	1	1	1	98	1	0	3	1	3	0	1	0	25000	1	13000	0	0	0	0	0	0	0	0	1	0	98	10	98	98	98	98	98	98	99
0	0	98	98	1	2	12/5/1986	3	1	1	5	3	98	1	1	1	0	1	1	98	1	0	5	3	6	0	1	0	20000	1	500000	0	0	0	1	0	0	0	0	0	0	98	10	98	98	98	98	98	98	0
0	1	1	2	1	24	11/21/1990	10	0	4	1	4	98	3	1	1	0	1	0	98	1	0	5	6	3	0	1	0	18000	1	10000	1	1	0	0	0	1	0	0	0	0	98	6	3	98	5	98	98	98	0
1	1	10	1	1	32	6/23/1982	4	1	1	1	3	98	3	1	1	1	1	1	98	1	0	3	3	6	0	1	0	13000	1	380000	0	0	0	0	0	0	0	0	1	0	98	8	5	98	3	98	8	98	99
1	1	17	1	2	38.1667	.	2	0	2	1	2	98	3	1	1	1	1	1	98	1	0	6	4	1	1	2	0	644350	0	500000	0	0	0	0	0	0	0	0	0	1	Trabajar	10	98	98	98	98	98	98	3
0	0	98	98	1	68	8/25/1946	4	1	2	4	3	98	2	1	1	0	1	1	98	1	0	3	2	3	0	1	0	10000	1	16000	0	0	0	0	0	0	0	0	1	0	98	6	5	98	6	98	98	98	3
0	0	98	98	1	8	10/10/1994		0	4	1	4	98	3	1	1	1	1	1	98	1	0	4	2	0	0	1	0	13000	1	13000	1	0	0	0	0	0	0	0	0	1	Estudiar	10	98	98	98	98	98	98	0
1	0	98	98	1	15	8/25/1954	4	1	2	4	3	98	3	1	1	0	1	1	98	1	0	5	4	6	0	1	0	10000	1	350000	0	0	1	0	0	0	0	0	1	0	98	10	98	98	98	98	98	98	4
0	1	15	1	1	64	10/1/1945	1	1	1	2	3	98	1	1	1	0	1	1	98	1	0	0	6	6	0	1	0	10000	1	12000	0	1	0	0	0	0	0	0	1	0	98	9	3	98	2	98	13	98	7
0	0	98	98	1	7	6/18/1991	7	1	2	1	3	98	2	2	0	0	0	1	98	0	0	3	2	6	0	1	0	12000	1	500000	1	0	0	0	0	0	0	0	1	0	98	8	5	98	8	98	3	98	8
1	1	4	1	2	45	9/8/1969	5	1	2	1	3	98	4	1	1	1	1	1	98	1	0	3	3	6	0	1	0	8000	1	8000	0	0	0	0	0	0	0	0	1	0	98	6	5	98	8	98	98	98	15
0	0	98	98	1	32	5/8/1982	4	1	1	1	3	98	1	1	1	1	1	1	98	1	0	3	3	3	0	1	0	25000	1	360000	0	0	0	0	0	0	0	0	1	0	98	10	98	98	98	98	98	98
0	1	6	2	1	34	4/29/1980	3	1	1	1	1	0	1	1	1	0	1	1	98	1	0	5	2	6	0	1	0	25000	1	650000	1	0	0	0	0	0	0	0	1	0	98	7	5	98	8	98	12	98	15
1	0	98	98	1	47.4167	6/29/1967	3	1	1	1	1	0	2	1	1	0	1	1	98	1	0	2	3	3	0	1	0	10000	1	350000	1	0	0	0	1	0	0	0	0	0	98	5	5	98	1	98	2	98	15
0	0	98	98	1	70	11/27/1944	4	1	1	1	2	98	2	1	1	1	1	1	98	1	0	2	4	3	0	1	0	10000	1	8000	0	1	0	0	0	0	0	0	1	0	98	7	5	98	2	98	98	98	0
1	0	98	98	1	35	6/23/1959	4	0	2	1	4	98	3	1	1	1	1	1	98	0	0	0	2	0	0	1	0	40000	1	120000	0	0	0	0	0	0	0	0	1	0	98	5	1	98	2	98	4	98	5
0	1	5	1	1	49	3/21/1966	3	1	1	2	3	98	1	1	1	0	1	1	98	1	0	5	2	3	0	1	0	12000	1	280000	0	0	0	1	0	0	0	0	0	0	98	7	5	98	98	98	98	98	0
1	1	12.5	1	1	32	10/25/1967	5	0	2	1	1	0	3	1	1	1	1	1	98	1	0	4	2	3	0	1	0	5000	1	650000	0	0	0	0	1	0	0	0	0	0	98	10	98	98	98	98	98	98	30
0	0	98	98	2	10	1/23/1948	3	1	2	1	3	98	3	1	1	1	1	1	98	1	0	2	4	0	0	1	0	7000	1	300000	1	0	0	0	0	0	0	0	1	0	98	8	5	98	3	98	1	98	0
1	1	6	1	1	22	11/7/1979	5	1	1	1	3	98	2	1	1	0	1	1	98	1	0	5	3	3	0	1	0	30000	1	400000	0	0	0	0	0	0	0	0	1	0	98	10	98	98	98	98	98	98	2
0	0	98	98	1	50	9/19/1951	4	1	4	1	3	98	4	1	1	1	1	1	98	0	0	0	6	6	0	1	0	20000	1	15000	0	1	0	0	0	0	0	0	1	0	98	5	3	98	5	98	98	98	5
1	1	10	1	2	43.3333	2/9/1971	6	1	1	1	3	98	2	1	1	1	1	1	98	1	0	5	2	6	0	2	0	644650	0	800000	0	0	0	0	0	0	0	0	0	1	Trabajar	10	98	98	98	98	98	98	5
1	1	10	1	1	36	12/11/1978	9	0	2	1	1	0		3	1	0	0	1	98	1	0	5	3	6	0	1	0	7000	1	30000	0	1	0	0	0	0	0	0	1	0	98	6	1	98	5	98	2	98	25
1	1	1	1	1	24	5/26/1986	3	0	3	4	3	98	3	1	1	0	1	1	98	0	0	0	6	3	0	1	0	.			0	0	0	0	0	0	0	0	1	0	98	10	98	98	98	98	98	98	99
0	0	98	98	1	65	6/21/1947	1	1	1	2	3	98	1	1	1	0	1	1	98	1	0	3	2	6	0	1	0	250000	0	250000	0	0	0	0	0	0	0	0	1	0	98	10	98	98	98	98	98	98	99
0	0	98	98	1	9	12/29/1963	5	1	2	1	3	98	2	1	1	1	1	1	98	1	0	5	4	6	0	2	0	35000	1	700000	1	0	0	0	0	0	0	0	1	0	98	10	98	98	98	98	98	98	0
0	1	7	1	1	26	7/11/1988	3	1	1	1	3	98	2	1	1	1	1	1	98	1	0	4	2	2	1	1	0	15000	1	350000	1	0	0	0	0	0	1	1	0	0	98	6	3	98	5	98	8	98	99
1	0	98	98	1	60	5/10/1940	1	1	1	1	4	98	1	1	1	0	1	1	98	0	0	0	2	0	0	1	0	30000	1	400000	1	0	0	0	0	0	0	1	0	0	98	9	2	98	1	98	5	98	4
1	1	5	1	1	34	3/27/1980	8	0	3	1	3	98	4		1	1	1	1	98	0	0	0	4	3	0	1	0	30000	1	400000	0	0	0	0	0	0	0	0	1	0	98	7	6	98	3	98	5	98	0
0	0	98	98	1	20	3/6/1971	1	1	1	5	3	98	1	1	1	0	1	1	98	1	0	5	3	3	0	1	1	20000	1	20000	0	0	0	0	0	0	0	0	1	0	98	8	5	98	98	98	98	98	0
0	0	98	98	1	40	3/24/1956	2	1	2	5	3	98		1	1	1	1	1	98	1	0	2	4	6	0	2	0	30000	1	300000	0	0	0	0	0	0	0	0	1	0	98	10	98	98	98	98	98	98	0
0	0	98	98	1	14	10/13/1973	4	1	2	2	3	98	1	1	1	0	1	1	98	0	0	3	2	6	0	2	0	30000	1	30000	0	0	0	0	0	0	0	0	1	0	98	10	98	98	98	98	98	98	0
0	0	98	98	1	47	7/22/1967	4	1	1	1	3	98	1	1	1	0	1	0	98	1	0	3	1	3	0	1	0	8000	1	400000	0	0	0	0	0	0	0	0	1	0	98	5	3	98	2	98	8	98	5
1	0	98	98	2	54	12/30/1960	3	1	1	1	2	98	2	1	1	1	1	1	98	1	0	5	2	3	0	1	0	5000	1	200000	0	0	0	0	0	0	0	0	1	0	98	9	1	98	98	98	98	98	4
0	1	13	1	1	20	10/9/1976	4	1	2	1	4	98	1	1	1	1	1	1	98	1	0	4	3	2	0	1	0	15000	1	13000	0	0	1	0	0	0	0	0	1	0	98	8	5	98	3	98	2	98	30
0	0	98	98	1	28	3/16/1987	4	1	1	2	2	98	3	1	1	1	1	1	98	1	0	4	1	3	0	1	0	8000	1	400000	0	0	0	0	0	0	0	0	1	0	98	5	2	98	5	98	3	98	0
0	1	14	2	1	22	9/18/1961	7	1	1	1	3	98	2	1	1	0	1	0	98	1	0	2	2	0	0	1	0	10000	1	10000	0	0	0	0	0	0	0	0	1	0	98	8	1	98	98	98	98	98	0
0	0	98	98	1	40	8/1/1963	2	1	2	1	2	98	3	1	1	0	1	1	98	1	0	3	4	0	0	1	0	7000	1	50000	0	0	0	0	0	0	0	0	1	0	98	9	5	98	98	98	98	98	99
0	0	98	98	1	31	.	7	1	2	1	3	98	4	1	1	0	1	1	98	1	0	3	2	6	0	1	0	20000	1	20000	1	0	0	0	0	0	0	0	1	0	98	10	98	98	98	98	98	98	0
0	0	98	98	1	25	1/14/1930	2	1	1	1	1	0	1	1	1	0	1	1	98	0	0	0	2	3	0	1	0	5000	1	600000	0	1	0	0	0	0	0	0	1	0	98		15	Pensión	98	98	98	98	9
0	0	98	98	2	8	1/19/1969	4	0	3	1	3	98	3	1	1	1	1	1	98	0	1	1	4	6	0	1	0	6000	1	5000	0	0	0	0	0	0	0	0	1	0	98	10	98	98	98	98	98	98	5
1	1	8	1	1	8	6/28/1995	4	1	1	1	3	98	2	1	1	1	1	1	98	1	0	4	2	3	0	1	0	8000	1	25000	0	0	0	0	1	0	0	0	0	0	98	5	3	98	2	98	98	98	14
0	0	98	98	2	34	11/16/1980	3	1	2	2	2	98	4	1	1	1	1	1	98	1	0	4	2	0	0	1	0	1000000	0	1000000	0	0	0	0	0	0	0	0	1	0	98	10	98	98	98	98	98	98	99
1	1	6	2	1	24	6/3/1990	5	0	2	1	4	98	2	1	1	1	1	1	98	1	0	6	2	3	0	1	0	10000	1	300000	0	0	0	0	0	0	0	0	0	1	Estudiar	10	98	98	98	98	98	98
1	1	12	2	1	26	11/22/1988	5	1	1	1	4	98	3	1	1	0	1	1	98	1	0	3	2	3	0	1	0	25000	1	50000	1	0	0	0	0	0	0	0	1	0	98	7	3	98	2	98	5	98	8
1	1	10	1	1	27	9/8/1987	3	1	1	1	4	98	2	1	1	1	1	1	98	1	0	4	2	3	0	1	0	20000	1	600000	0	0	0	1	0	1	0	1	0	0	98	5	1	98	3	98	5	98	0
1	1	7	1	2	30	6/16/1973	4	1	1	1	2	98	2	1	1	1	1	1	98	1	0		4	3	0	1	1	20000	1	20000	1	0	0	0	0	0	0	0	1	0	98	5	5	98	1	98	98	98	3
1	1	8	1	1	20	3/10/1990	5	1	2	1	2	98	3	1	1	1	1	1	98	1	0	2	3	0	0	1	0	12000	1	150000	0	0	0	0	0	0	0	0	1	0	98	5	1	98	3	98	15	98	30
0	0	98	98	1		4/25/1953	8	1	2	1	4	98	3	1	1	0	1	1	98	1	0	3	1	6	0	1	0	5000	1	5000	1	0	0	0	0	0	0	0	1	0	98	10	98	98	98	98	98	98	8
1	1	10	1	1	51	2/22/1964	2			1	3	98	2	1	1	1	1	1	98	1	0	4	4	3	0	1	0	15000	1	550000	0	0	0	0	0	0	0	0	1	0	98	10	98	98	98	98	98	98	7
0	0	98	98	1	21	10/10/1946	4	0	3	1	4	98	4	1	1	1	1	1	98	1	0	0	2	6	0	1	0	3000	1	3000	0	0	0	0	0	0	0	0	1	0	98	10	98	98	98	98	98	98	0
0	1	1	2	1	60	7/11/1955	6	1	1	1	2	98	2	1	1	0	1	0	98	1	0	3	6	3	1	1	0	12000	1	10000	1	1	0	0	0	0	0	0	1	0	98	7	2	98	5	98	98	98	0
1	1	15	1	1	27	6/8/1987	6	1	2	1	3	98	2	1	1	1	1	1	98	1	0	3	4	3	1	1	0	10000	1	400000	0	0	0	0	0	0	1	0	0	0	98	6	1	98	3	98	8	98	0
0	1	1	1	1	12	3/20/1954	4	1	2	1	2	98	6	1	1	1	1	1	98	0	0	0	2	6	0	1	0	4500	1	20000	0	0	1	0	0	0	0	0	1	0	98	10	98	98	98	98	98	98	0
0	0	98	98	1	2	7/18/1993	6	1	2	5	3	98	3	1	1	0	1	1	98	1	0	5	2	6	0	1	0	20000	1	700000	0	0	0	0	0	0	0	0	1	0	98	8	3	98	2	98	98	98	0
0	0	98	98	1	7	8/15/1972	4	1	2	3	2	98	1	1	1	0	1	1	98	1	0	3	3	3	0	1	0	25000	1	300000	1	0	0	0	0	0	0	0	1	0	98	10	98	98	98	98	98	98	4
1	1	6	1	1	58	8/1/1958	5	1	2	1	4	98	3	1	1	1	1	1	98	1	0	2	3	3	0	1	0	5000	1	5000	0	0	0	0	0	0	0	0	1	0	98	3	1	98	6	98	3	98	99
0	0	98	98	1	15	3/30/1947	6	0	2	1	2	98	3	1	1	1	1	1	98	0	0	3	4	3	0	1	0	5000	1	5000	0	0	0	0	0	0	0	0	1	0	98	4	1	98	2	98	3	98	30
0	0	98	98	2	40	10/19/1953	4	0	2	1	4	98	5	1	1	1	1	1	98	0	0	0	2	6	0	1	1	10000	1	10000	0	0	0	0	0	0	0	0	1	0	98	5		.		.		.	0
1	0	98	98	1	45	7/18/1967	1	0	1	1	1	0	1	1	1	1	1	1	98	1	0		2	3	0	1	0	8000	1	170000	0	0	0	0	1	0	0	0	0	0	98	4	1	98	8	98	98	98	0
0	1	3	1	1	38	6/10/1976	3	1	1	1	3	98	2	1	1	1	1	1	98	1	0	3	2	3	0	1	0	400000	0	600000	0	0	0	0	0	0	0	1	0	0	98	7	3	98	8	98	5	98	0
0	0	98	98	1	8	10/18/1951	10	1	4	1	3	98	3	1	1	0	1	1	98	0	0	0	1	0	0	1	0	15000	1	15000	0	0	0	0	0	0	0	0	1	0	98	10	98	98	98	98	98	98	3
0	0	98	98	1	22	6/19/1967	9	0	2	1	3	98	4	1	1	0	1	1	98	1	0	2	2	0	0	1	0	10000	1	10000	0	0	0	0	0	0	0	0	1	0	98	5	5	98	98	98	98	98	0
1	1	10	1	1	27	5/20/1988	5	1	1	1	3	98	2	1	1	1	1	1	98	1	0	2	6	3	0	1	0	10000	1	400000	0	0	0	0	0	0	0	1	0	0	98	1	1	98	2	98	3	98	15
0	0	98	98	1	39.9167	5/3/1975	4	1	1	1	1	0	2	1	1	1	1	1	98	1	0	3	3	0	0	1	0	10000	1	300000	0	0	0	0	0	0	0	0	1	0	98	6	5	98	7	98	2	98	15
0	0	98	98	1	34	5/8/1980	5			1	1	1	2	1	1	1	1	1	98	1	1	5	3	6	0	1	0	25000	1	20000	1	0	0	0	0	0	0	0	1	0	98	9	5	98	98	98	98	98	15
0	1	6	1	1	8	5/31/1966	7	1	3	1	3	98	3	1	1	1	1	1	98	1	0	2	2	3	0	1	0	40000	1	600000	1	0	0	0	0	0	0	0	1	0	98	3	3	98	5	98	98	98	0
1	1	13	1	1	25	1/22/1990	4	1	1	1	3	98	2	1	1	1	1		98	1	0	2	2	3	0	1	0	15000	1	400000	1	0	0	0	0	0	0	0	1	0	98	8	3	98	5	98	98	98	7
1	0	98	98	2	12	12/11/1962	7	0	3	1	2	98	3	1	1	1	1	1	98	1	0	0	3	3	0	1	0	8000	1	100000	0	1	0	0	1	0	0	0	0	0	98	5	5	98	98	98	98	98	0
0	1	4	1	1	21.9167	5/25/1993	6	0	3	1	3	98	2	1	1	1	1	1	98	1	0	5	2	3	0	1	0	15000	1	350000	0	0	0	0	1	0	0	0	0	0	98	7	3	98	5	98	8	98	0
1	0	98	98	1	3	6/29/1965	7	1	3	1	3	98	4	1	1	1	1	1	98	1	0	3	3	3	0	1	0	20000	1	860000	1	0	0	0	0	0	0	0	1	0	98	6	3	98	1	98	2	98	30
1	1	9	1	1	35	3/22/1967	8	1	8	1	2	98	3	1	1	1	1	1	98	1	0	3	3	3	0	1	0	15000	1	800000	0	0	0	1	0	0	0	0	0	0	98	6	2	98	3	98	4	98	30
0	1	1	1	1	1	2/12/1951	3	1	2	2	3	98	6	1	1	1	1	1	98	1	0	3	2	3	0	1	0	7000	1	350000	0	0	0	1	0	0	0	0	0	0	98	7	1	98	3	98	6	98	15
1	1	9	1	2	29	5/8/1963	1	1	1	2	3	98	1	1	1	0	1	1	98	0	0	3	2	3	0	1	0	25000	1	250000	0	0	0	0	0	0	0	0	1	0	98	5	3	98	2	98	5	98	99
0	0	98	98	1	42	8/1/1944	1	1	1	5	3	98	2	1	1	0	1	1	98	1	0	6	2	6	0	1	0	600000	0	600000	0	0	0	0	0	0	0	0	1	0	98	10	98	98	98	98	98	98	99
0	0	98	98	2	59	11/10/1955	1	1	1	1	4	98	2	1	1	1	1	1	98	1	0	0	2	3	0	1	1	4000	1	2000	0	1	0	0	0	0	0	0	1	0	98	3	5	98	3	98	1	98	15
0	0	98	98	1	8	7/16/1985	4	1	1	1	2	98	2	1	1	1	1	0	98	0	1	5	2	3	0	1	1	20000	1	450000	1	0	0	0	0	0	0	0	1	0	98	9	8	98	5	98	98	98	6
0	0	98	98	2	39	2/11/1976	5	1	1	1	3	98	4	1	1	0	1	1	98	1	0	4	3	3	0	1	0	20000	1	420000	0	0	0	0	0	0	0	0	1	0	98	7	3	98	7	98	12	98	6
0	1	2	1	1	12	1/3/1964	2	1	1	6	4	98	1	4	0	0	0	1	98	1	0	5	4	0	0	1	0	15000	1	250000	0	0	0	0	0	0	0	0	1	0	98	8	3	98	5	98	98	98	0
1	1	15	2	1	31	2/17/1984	5	0	3	1	3	98	1	1	1	1	1	1	98	1	0	5	3	6	0	1	0	7000	1	500000	0	1	0	0	0	0	0	0	1	0	98	5	14	98	2	98	3	98	7
0	0	98	98	1	14	6/3/1952	3	1	1	5	3	98	1	1	1	0	1	1	98	1	0	3	2	6	0	1	0	20000	1	400000	1	0	0	0	0	0	0	0	1	0	98	8	5	98	3	98	2	98	0
0	0	98	98	2	10	5/28/1984	4	1	1	1	3	98	2	1	1	0	1	1	98	1	0	4	6	3	0	1	0	25000	1	18000	0	0	0	0	0	0	0	0	1	0	98	10	98	98	98	98	98	98	0
0	0	98	98	1	27	9/8/1987	6	1	2	1	4	98	5	1	1	1	1	1	98	1	0	5	3	6		2	0	30000	1	450000	0	0	0	0	0	0	0	1	0	0	98	7	3	98	5	98	7	98	0
0	0	98	98	1	28	1/23/1987	5	1	2	5	3	98	1	1	1	1	1	1	98	1	0	3	6	3	0	1	0	8000	1	400000	1	0	0	0	0	0	0	0	1	0	98	9	3	98	98	98	98	98
1	0	98	98	1	13	4/29/1964	3	1	2	1	4	98	2	2	1	0	0	0	98	1	0	4	3	6	0	1	0	4000	1	420000	0	0	0	0	0	0	0	0	1	0	98	8	5	98	3	98	2	98	99
0	0	98	98	1	40	9/8/1925	2	1	1	1	2	98	3	1	1	1	1	1	98	0	0	3	2	6	0	1	0	10000	1	10000	0	1	0	0	0	0	0	0	1	0	98	8	1	98	98	98	98	98	0
1	1	40	2	1	56	5/24/1959	1	0	1	6	2	98	3	4	1	0	0	0	98	1	0	3	2	2	0	1	0	10000	1	80000	0	0	0	0	0	0	0	0	1	0	98	9	1	98	98	98	98	98	0
0	0	98	98	1	25.25	3/9/1963	3		1	4	3	98	2	1	1	1	1	1	98	1	0	3	3	3	0	1	0	15000	1	400000	0	0	0	0	0	0	0	0	1	0	98	8	1	98	2	98	98	98	30
1	1	40	1	3	57	7/9/1956	1	0	1	5	3	98	1	1	1	0	1	1	98	1	0	3	3	3	0	1	0	20000	1	300000	0	0	0	0	0	0	0	0	1	0	98	9	1	98	2	98	3	98	0
0	1	4	1	1	1	6/22/1975	5	1	1	2	3	98	1	1	1	0	1	1	98	0	0	0	6	3	0	1	0	240000	0	340000	1	1	0	0	0	0	0	0	1	0	98	10	98	98	98	98	98	98	99
1	1	6	1	2	47	11/20/1967	6	1	1	1	2	98	4	1	1	1	1	1	98	1	0	3	6	3	0	2	0	40000	1	800000	0	0	0	0	1	0	0	0	0	0	98	8	15	Ayuda del Gobierno	98	98	98	98	0
0	1	7	1	2	34	7/20/1980	2	1	1	1	3	98	3	1	1	1	1	1	98	1	0	4	1	3	0	1	0	15000	1	15000	0	0	0	0	0	0	0	0	1	0	98	7	2	98	3	98	8	98	0
0	1	5	1	1	20	6/22/1975	5	1	1	1	3	98	3	1	1	1	1	1	98	1	0	3	4	6	0	1	0	9000	1	400000	1	0	0	0	0	0	0	0	1	0	98	8	3	98	7	98	5	98	15
0	0	98	98	1	15	4/19/1973	4	1	1	1	3	98	2	1	1	0	1	1	98	1	0	5	3	6	0	1	0	12000	1	700000	0	0	0	0	0	0	0	0	1	0	98	8	3	98	14	98	5	98	99
1	1	5	1	1	57.4167	7/17/1956	2	1	1	2	3	98	1	1	1	0	1	1	98	0	0	0	3	3	0	1	0	15000	1	250000	0	0	0	0	0	0	0	0	1	0	98	8	3	98	1	98	5	98	5
0	0	98	98	1	29	2/28/1986	5	1	1	1	1	1	2	1	1	0	1	1	98	1	0	3	3	6	0	1	0	10000	1	300000	1	0	0	0	0	0	0	0	1	0	98	6	3	98	5	98	98	98	0
0	0	98	98	1	12	1/29/1953	8	1	3	1	3	98	2	1	1	1	1	1	98	1	0	3	4	6	0	1	0	12000	1	400000	0	0	0								.	8	2	98	3	98	5	98	99
1	1	14	1	1	30	3/11/1975	4	1	1	1	2	98	3	1	1	1	1	1	98	0	1	3	2	6	0	1	0	4000	1	300000	1	0	0	0	0	0	0	0	1	0	98	5	5	98	8	98	1	98	5
1	1	2	1	1	30	4/17/1943	4	1	4	5	3	98	3	1	1	1	1	1	98	0	0	0	3	3	0	1	0	15000	1	300000	0	1	0	0	0	0	0	0	1	0	98	8	1	98	3	98	2	98	3
1	1	11	2	1	37	6/25/1978	4	1	2	1	3	98	4	1	1	1	1	1	98	1	0	3	2	3	0	1	0	20000	1	20000	1	0	0	0	0	0	0	0	1	0	98	10	98	98	98	98	98	98	0
1	1	12	1	1	25	2/25/1990	4	0	3	6	2	98	4	3	1	0	0	0	98	1	0	5	1	3	0	1	1	15000	1	70000				0	0	0	0	0	1	0	98	6	2	98	5	98	8	98	14
0	1	8	1	1	18	8/26/1995	5	0	3	1	1	0	3	1	1	1	1	1	98	1	1	6	3	3	0	4	0	14000	1	700000	0	0	0	0	0	0	0	0	1	0	98	8	3	98	98	98	98	98	0
0	0	98	98	1	15	9/13/1970	1	1	1	2	4	98	1	1	1	0	1	1	98	1	0	5	3	0	0	1	0	25000	1	330000	0	0	0	0	0	0	0	0	1	0	98	3	5	98	3	98	13	98	0
0	1	4	1	1	39	3/4/1976	7	1	4	1	3	98	5	1	1	0	1	1	98	1	0	5	4	6	0	1	0	22000	1	600000	0	0	0	1	0	0	0	0	0	0	98	10	98	98	98	98	98	98	0
0	0	98	98	1	10	5/12/1973	1	1	1	1	3	98	1	1	1	0	1	1	98	1	0	3	2	6	0	1	0	3000	1	50000	0	0	0	0	0	0	0	0	1	0	98	3	3	98	2	98	5	98	7
1	1	6	1	2	50	4/16/1957	5	0	3	1	3	98	1	1	1	1	1	1	98	0	0	1	3	3	0	1	0	4000	1	400000	1	0	0	0	0	0	0	0	1	0	98		6	98	3	98	98	98	6
1	1	3	1	2	32	4/5/1958	7	1	1	1	3	98	3	1	1	1	1	1	98	1	0	3	3	3	0	1	0	3000	1	5000	0	0	0	0	0	0	0	0	1	0	98	5	1	98	3	98	2	98	99
0	0	98	98	2	50.3333	3/21/1958	7	1	3	1	4	98	5	1	1	1	1	1	98	1	0	2	1	6	0	1	0	7500	1	7000	1	1	0	0	1	0	0	0	0	0	98	10	98	98	98	98	98	98	3
0	0	98	98	1	46	10/26/1968	3	1	2	1	4	98	2	1	1	0	1	1	98	1	0	5	3	3	0	1	0	9000	1	300000	0	0	0	0	0	0	0	0	1	0	98	7	3	98	5	98	8	98	99
1	0	98	98	1	52	11/23/1962	3	1	1	4	3	98	2	1	1	1	1	1	98	1	0	3	4	3	0	1	0	7000	1	15000	0	0	0	0	0	0	0	0	1	0	98	10	98	98	98	98	98	98	4
1	1	16	2	1	54	11/29/1961	2	1	1	1	2	98	1	2	1	0	0	0	98	0	0	3	6	3	0	1	0	20000	1	320000	0	0	0	0	0	0	0	0	1	0	98	6	1	98	14	98	3	98	0
0	0	98	98	1	2	10/31/1977	3	1	2	5	3	98	3	1	1	1	1	1	98	1	0	4	1	3	0	1	0	8000	1	200000	1	0	0	0	0	0	0	0	1	0	98	8	3	98	2	98	5	98	0
0	0	98	98	3	28	11/15/1987	5	0	3	1	2	98	6	1	1	1	1	1	98	1	0	7	3	3	1	1	1	15000	1	300000	0	0	0	0	0	0	0	0	1	0	98	7	1	98	2	98	4	98	99
0	0	98	98	1	19	6/13/1996	4	0	2	1	3	98	3	1	1	0	1	1	98	1	1	5	4	3	0	1	0	9000	1	380000	0	0	0	0	1	0	0	0	0	0	98	7	3	98	98	98	98	98	0
0	0	98	98	1	2	10/1/1965	4	1	2	6	3	98	1	1	1	1	1	1	98	1	0	3	3	3	0	1	0	15000	1	700000	0	0	0	0	0	0	0	0	1	0	98	3	3	98	5	98	98	98	15
1	0	98	98	1	3	12/9/1959	2	1	2	5	3	98	1	1	1	1	1	1	98	1	0	3	2	0	0	1	0	15000	1	400000	0	0	0	0	0	0	0	0	1	0	98	8	1	98	98	98	98	98	0
0	1	1	2	1	20	10/14/1976	2	1	1	1	3	98	4	1	1	0	1	1	98	1	0	3	3	3	0	1	0	18000	1	450000	0	0	0	0	0	0	0	0	1	0	98	7	1	98	3	98	7	98	99
1	1	1	1	1	29	5/6/1986	9	0	4	1	4	98	3	1	1	0	1	1	98	1	0	2	1	3	0	1	0	17000	1	17000	1	0	0	0	0	0	0	0	0	1	Pedir Ayudas	6	3	98	5	98	6	98	0
0	0	98	98	1	23	10/8/1991	11	1	4	1	2	98	4	1	1	1	1	1	98	1	1	3	6	3	0	1	0	5000	1	60000	0	0	0	0	0	0	0	0	1	0	98	9	8	98	98	98	98	98	0
0	1	5	1	1	42	10/12/1971	3	1	2	1	2	98	2	1	1	1	1	1	98	1	0	3	3	3	0	1	0	12000	1	250000	1	0	0	0	0	1	0	0	0	0	98	10	98	98	98	98	98	98	0
1	1	4	1	1	40	9/24/1943	4	1	1	1	1	1	2	1	1	0	1	1	98	0	0	0	2	3	0	1	0	10000	1	1000000	1	0	0	0	0	0	0	1	0	0	98	7	3	98	13	98	1	98	99
1	1	11	2	2	40	10/27/1943	4	1	2	5	3	98	1	1	1	1	1	1	98	1	0	3	3	3	0	1	0	11000	1	300000	0	1	0	0	0	0	0	0	1	0	98	5	3	98	5	98	2	98	15
1	0	98	98	1	4	8/12/1985	12	1	2	1	4	98	2	1	1	1	1	1	98	1	0	3	2	6	0	1	0	3000	1	30000	0	0	0	0	0	0	0	0	1	0	98	3	3	98	2	98	5	98	0
1	0	98	98	1	33	5/2/1942	12	1	12	1	1	0	2	1	1	1	1	1	98	0	0	0	2	6	0	1	0	60000	0		0	0	0	0	0	0	0	0	0	1	Trabajar	10	98	98	98	98	98	98	0
0	1	7	2	1	43	7/15/1972	4	1	1	1	3	98	3	1	1	1	1	1	98	1	0	3	2	3	0	1	1	15000	1	450000	1	0	0	0	0	0	0	0	1	0	98	10	98	98	98	98	98	98	99
0	1	6	1	1	25	3/15/1990	4	0	2	1	3	98	3	1	1	1	1	1	98	1	0		4	3	0	1	0	7150	1	10000	0	0	0	0	0	0	0	0	1	0	98	10	98	98	98	98	98	98	0
1	1	5	2	1	36	2/4/1966	5	1	3	1	2	98	3	2	1	0	0	1	98	1	0	3	6	3	0	1	0	6000	1	300000	1	0	0	0	0	0	0	0	1	0	98	9	1	98	2	98	98	98	7
1	1	10	2	2	37	1/1/1979	4	1	2	5	3	98	2	1	1	1	1	1	98	1	0	5	6	3	0	1	0	20000	1	12000	0	0	0	0	1	0	0	0	0	0	98	8	3	98	98	98	98	98	0
1	0	98	98	1	25	4/13/1990	9	0	3	1	2	98	4	1	1	0	1	1	98	1	0	3	2	3	0	2	0	40000	1	700000	1	0	0	0	1	0	0	0	0	0	98	10	98	98	98	98	98	98	0
1	1	0.0833333	1	3	0.416667	11/15/1953	1	1	1	5	3	98	1	1	1	1	1	1	98	1	0	3	4	6	0	1	0	18000	1	500000	0	0	0	0	0	0	0	0	1	0	98			.		.		.	0
0	0	98	98	1	32	12/29/1983	5	1	4	1	3	98	3	1	1	1	1	1	98	1	0	4	1	0	0	1	0	20000	1	400000	0	0	0	0	0	1	0	0	0	0	98	1	3	98	2	98	8	98	0
0	0	98	98	1	59	4/22/1956	1	1	1	2	3	98	1	1	1	0	1	1	98	1	0		4	3	0	1	0	7000	1	300000	0	0	0	0	0	0	0	0	1	0	98	10	98	98	98	98	98	98	5
0	0	98	98	1	42	3/5/1973	6	1	1	1	2	98	4	1	1	1	1	1	98	1	0	4	4	3	0	3	1	4000000	0	900000	0	0	0	0	0	1	0	0	0	0	98	10	98	98	98	98	98	98	0
0	0	98	98	1	21	8/17/1996	2	1	2	3	3	98	1	3	0	0	0	0	98	1	0	5	6	3	0	1	0	14000	1	70000	0	0	0	0	0	0	0	0	1	0	98	10	98	98	98	98	98	98	5
1	0	98	98	1	20.4167	7/16/1980	5	0	2	1	3	98	5	1	1	1	1	1	98	0	0	0	2	0	0	1		10000	1	8000	0	0	0								.	8	2	98	15	Comida	98	98	1
0	0	98	98	1	13	11/27/1984	3	1	2	1	3	98	2	1	1	1	1	1	98	1	0	5	2	3	0	1	0	25000	1	800000	0	0	0	0	0	0	0	0	1	0	98	2	2	98	3	98	5	98	0
0	1	0.5	1	1	1	10/29/1972	14	1	1	1	3	98	3	1	1	1	1	1	98	1	0	4	2	3	0	1	0	200000	0	600000	0	0	0	0	0	1	0	0	0	0	98	4	3	98	2	98	5	98	20
1	1	3	1	2	45	5/30/1958	5	1	2	1	2	98	2	1	1	1	1	1	98	1	0	2	3	3	0	1	0	10000	1	10000	0	0	0	0	0	0	0	0	1	0	98	10	98	98	98	98	98	98	99
0	1	7	1	1	20	3/8/1981	5	1	2	1	1	0	2	1	1	1	1	1	98	1	0	5	2	3	0	1	0	6000	1	500000	1	0	0	0	0	1	0	0	0	0	98	5	3	98	5	98	1	98	3
0	0	98	98	1	33	4/18/1982	4	1	2	1	3	98	3	1	1	1	1	0	98	1	0	2	3	3	0	1	0	15000	1	580000	1	0	0	0	0	0	0	0	1	0	98	5	3	98	5	98	98	98	3
1	0	98	98	1	40	4/3/1975	1	1	1	2	3	98	2	1	1	0	1	1	98	0	1	3	4	3	0	2	0	40000	1	39000	0	0	0	0	0	0	0	0	1	0	98	4	3	98	4	98	5	98	20
0	1	12	1	1	15	2/16/1965	4	1	2	3	3	98	1	1	1	0	1	1	98	1	0	3	1	5	0	1	0	10000	1	200000	0	0	0	0	0	0	0	1	0	0	98	8	3	98	1	98	4	98	10
0	1	2	1	1	19	9/13/1976	4	1	2	2	3	98	1	1	1	0	1	1	98	0	1	3	2	6	0	1	0	400000	0	400000	0	0	0	0	0	0	0	0	1	0	98	10	98	98	98	98	98	98	99
0	0	98	98	2	59	1/29/1954	2	1	1	1	3	98	3	1	1	0	1	1	98	1	0	3	3	3	0	2	0	20000	1	15000	0	0	0	0	0	0	0	0	1	0	98	10	98	98	98	98	98	98	0
1	1	7	2	2	60	9/25/1954	3	1	2	4	4	98	3	1	1	1	1	1	98	0	0	0	3	3	0	1	0	15000	1	300000	0	0	0	0	0	0	0	0	1	0	98	8	1	98	5	98	12	98	7
0	1	1	1	1	14	2/7/1993	3	1	2	1	2	98	3	1	1	0	1	1	98	1	0	4	3	3	0	1	0	12000	1	200000	1	0	0	0	0	0	0	0	1	0	98	10	98	98	98	98	98	98	99
0	0	98	98	1	50	11/27/1964	4	1	1	1	3	98	4	1	1	1	1	1	98	1	0	5	4	3	0	1	0	15000	1	650000	0	0	0	0	0	0	0	0	1	0	98	9	13	98	3	98	9	98	0
1	0	98	98	1	47	2/4/1968	5	1	1	1	4	98	2	1	1	1	1	1	98	1	0	3	3	3	0	1	0	8000	1	600000	0	0	0	0	0	0	0	1	0	0	98	10	98	98	98	98	98	98	0
1	1	4	2	2	44.25	7/13/1971	4	1	2	2	3	98	1	1	1	1	1	1	98	1	0	2	4	6	0	1	0	20000	1	600000	0	0	0	0	0	0	0	0	0	1	Trabajar	10	98	98	98	98	98	98	0
1	1	5	2	2	48.25	9/9/1968	4	1	3	1	1	0	5	1	1	1	1	1	98	0	0	1	2	6	0	1	0	10000	1	500000	0	0	0	0	0	0	0	0	0	1	Trabajar	9	5	98	8	98	98	98	15
0	0	98	98	1	26	10/21/1967	2	1	1	1	2	98	1	1	1	0	1	1	98	1	0	3	3	3	0	1	0	5000	1	100000	0	0	0	0	0	0	0	0	1	0	98	5	1	98	5	98	8	98	15
0	0	98	98	2	55	12/28/1945	5	1	2	1	2	98	5	1	1	1	1	1	98	1	0	2	2	0	0	1	0	15000	1	350000	0	0	0	0	0	0	0	0	1	0	98	10	98	98	98	98	98	98	0
0	1	15	1	1	20	9/8/1963	4	1	2	1	3	98	2	1	1	1	1	1	98	1	1	5	1	0	0	1	0	5000	1	8000	1	0	0	0	0	0	0	1	0	0	98	10	98	98	98	98	98	98	0
0	1	9	2	1	20	10/10/1976	3	1	1	2	3	98	3	1	1	1	1	1	98	1	0	5	2	3	0	1	0	10000	1	500000	0	0	0	0	0	0	0	0	1	0	98	3	3	98	5	98	15	Bienestar para la familia	2
1	0	98	98	1	22	11/11/1992	3	1	2	1	3	98	2	1	1	1	1	0	98	1	0	2	2	3	0	1	0	10000	1	300000	0	0	0	0	0	0	0	0	1	0	98	4		.		.		.	30
1	1	15	1	2	35	5/3/1953	2	1	1	1	3	98	2	1	1	1	1	1	98	1	0	3	3	3	0	1	0	10000	1	60000	0	1	0	0	1	0	0	0	0	0	98	10	98	98	98	98	98	98	0
0	0	98	98	1	34	2/20/1981	5	1	2	1	4	98	3	1	1	1	1	1	98	1	0	3	2	6	0	1	1	20000	1	5000	1	0	0	0	0	0	0	0	1	0	98	10	98	98	98	98	98	98	0
0	0	98	98	1	6	3/3/1980	4	1	3	1	3	98	3	1	1	1	1	1	98	1	0	5	2	3	0	1	0	5000	1	250000	1	0	0	0	0	0	0	1	0	0	98	7	3	98	8	98	98	98	4
1	0	98	98	1	27	6/20/1954	2	1	2	1	3	98		1	1	0	1	1	98	1	0	3	3	6	0	1	0	12000	1	22000	0	1	0	0	0	0	0	0	1	0	98	10	98	98	98	98	98	98	0
0	0	98	98	1	23	7/27/1991	5	1	2	1	3	98	5	1	1	1	1	1	98	1	1	4	3	6	0	1	0	12000	1	12000	1	0	0	0	0	0	0	0	0	1	Estudiar	10	98	98	98	98	98	98	30
0	0	98	98	2	15.4167	8/2/1959	2	0	2	2	3	98	2	1	1	0	1	1	98	1	0	0	4	6	0	1	0	6000	1	370000	0	0	0	0	0	0	0	1	0	0	98	2	3	98	11	98	98	98	30
0	1	9	1	1		6/18/1976	7	1	2	5	3	98		1	1	0	1	1	98	1	0	3	2	3	0	1	0	20000	1	400000	0	0	0	0	0	0	0	0	1	0	98	10	98	98	98	98	98	98	9
1	1	14	1	1	28	1/9/1973	8	1	2	1	2	98	2	1	1	0	1	1	98	1	0	3	2	3	0	1	0	40000	1	150000	0	0	0	0	0	0	0	1	0	0	98	10	98	98	98	98	98	98	99
1	1	6	2	1	44.6667	8/4/1950	1	1	1	2	3	98	2	1	1	0	1	1	98	1	0	3	1	3	0	1	0	7000	1	7000	0	1	0	0	0	0	0	0	1	0	98	9	1	98	5	98	98	98	0
1	0	98	98	1	2	10/20/1952	1	0	1	2	3	98	1	1	1	0	1	1	98	1	0	0	6	3	0	1	0	10000	1	10000	0	0	0	0	0	0	0	0	1	0	98	8	1	98	5	98	3	98	99
1	1	25	1	1	15	10/10/1978	5	1	1	1	2	98	3	2	1	0	0	1	98	1	0	5	1	6	0	1	0	35000	1	200000	0	0	0	0	0	0	0	0	1	0	98	10	98	98	98	98	98	98	30
1	1	9	1	2	51	11/27/1964	2	1	2	1	3	98	4	1	1	1	1	1	98	1	0	5	3	3	0	1	0	30000	1	15000	0	0	0	0	0	0	0	0	1	0	98	9	8	98	9	98	5	98	0
1	1	5	1	1	33	10/11/1951	1	1	1	6	4	98	1	1	1	0	1	1	98	1	0	3	4	3	0	1	0	10000	1	80000	0	0	0	0	0	0	0	0	1	0	98	4	1	98	5	98	3	98	0
1	1	4	1	1	30	4/2/1985	2	1	1	1	3	98	4	1	1	1	1	1	98	1	0	4	3	3	0	2	0	30000	1	700000	0	0	0	0	0	0	0	0	1	0	98	8	3	98	9	98	5	98
1	1	0.25	1	1	33	5/30/1981	3	1	2	2	3	98	1	1	1	1	1	1	98	0	0	0	3	3	0	1	0	20000	1	20000	0	0	0	0	0	0	0	0	1	0	98	8	1	98	3	98	98	98	0
0	0	98	98	1	8	6/4/1968	8	1	1	1	2	98	3	1	1	1	1	1	98	1	0	5	2	6	0	1	0	10000	1	10000	1	0	1	0	0	1	0	0	0	0	98	8		.		.		.	15
1	1	6	2	1	40	1/18/1959	4	0	2	1	1	1	2	1	1	0	1	1	98	1	0	0	3	3	0	1	0	20000	1	600000	0	0	0	0	0	0	0	1	0	0	98	9	5	98	10	98	8	98	0
1	1	7	1	1	22	6/20/1992	6	0	4	1	2	98	2	1	1	0	1	1	98	1	0	4	2	6	0	1	0	15000	1	450000	1	0	0	0	0	0	0	0	1	0	98	6	5	98	8	98	2	98	2
1	0	98	98	1	68	6/18/1946	1	1	1	1	4	98	3	1	1	0	1	1	98	1	0	3	4	3	0	1	0	350000	0	240000	0	0	0	0	0	0	0	0	1	0	98	8	15	Pensión	98	98	98	98	0
0	0	98	98	1	19	11/4/1995	3	1	1	1	4	98	2	2	1	0	0	0	98	1	1	5	2	3	0	1	0	15000	1	500000	0	0	0	0	0	0	0	0	1	0	98	3	5	98	3	98	98	98	0
0	1	4	1	1	27	9/25/1987	7	1	1	3	3	98	2	2	1	0	0	1	98	1	0	5	3	3	0	1	0	20000	1	20000	1	0	0	0	0	0	0	0	1	0	98	3	3	98	2	98	1	98	15
1	1	0.16	1	1	55	5/15/1960	3	1	2	4	3	98	1	1	1	0	1	1	98	1	0	3	1	3	0	1	0	30000	1	30000	0	0	0	0	0	0	0	1	0	0	98	10	98	98	98	98	98	98
1	1	8	2	1	41	10/19/1973	9	1	1	1	2	98	2	1	1	1	1	1	98									12000	1	500000	0	0	0	0	0	0	0	0	1	0	98	9	2	98	1	98	98	98	7
0	0	98	98	1	20	3/10/1959	1	1	1	1	3	98	3	1	1	1	1	1	98	0	0	0	4	3	0	1	0	3500	1	200000	0	0	0	0	0	0	0	0	1	0	98	7	3	98	15	Negocio Propio	98	98	0
0	0	98	98	1	57	.	5	1	2	6	3	98	2	1	1	0	1	1	98	1	0	3	4	4	0	1	0	15000	1	30000	0	0	0	0	0	0	0	0	1	0	98	5	3	98	2	98	5	98	30
1	1	9	1	1	9	2/8/1970	4	1	1	1	3	98	2	1	1	1	1	1	98	1	0	2	2	3	0	1	0	8000	1	300000	0	0	0	1	0	0	0	0	0	0	98	5	5	98	2	98	3	98	0
0	0	98	98	1	60	12/12/1949	5	1	1	6	2	98	3	1	1	1	1	1	98	0	0	1	3	3	0	1	0	15000	1	600000	0	0	0	1	0	0	0	0	0	0	98	5	1	98	98	98	98	98	99
1	1	4	2	2	49	2/15/1965	6	1	4	1	4	98	2	1	1	1	1	1	98	1	0	3	2	3	0	1	0	20000	1	8000	0	0	0	0	0	0	0	0	1	0	98	7	5	98	3	98	6	98	0
0	1	8	1	1	16	5/1/1987	5	1	1	1	3	98	2	1	1	1	1	1	98	1	0	4	6	0	0	1	0	9000	1	400000	0	0	0	1	0	0	0	0	0	0	98	6	1	98	4	98	3	98	7
1	1	7	1	1	22	12/22/1978	2	1	2	6	4	98	1	2	1	0	0	1	98	1	0	5	2	3	0	1	0	25000	1	600000	0	0	0	0	0	0	0	0	1	0	98	7	5	98	3	98	98	98	3
0	0	98	98	1	7	3/15/1996	5	0	2	4	3	98	2	1	1	1	1	1	98	1	0	5	2	3	0	1	0	25000	1	480000	1	0	0	0	0	0	0	0	1	0	98	6	5	98	3	98	8	98	99
0	1	4	1	1	24	6/1/1990	5	0	3	1	1	0	2	1	1	1	1	1	98	1	0	4	2	6	0	1	0	5000	1	600000	0	0	0	0	0	0	0	0	1	0	98	5	1	98	3	98	5	98	30
0	0	98	98	1	15	5/18/1973	7	1	1	6	1	0	1	2	1	1	0	1	98	1	0	3	3	3	0	1	0	15000	1	15000	1	0	0	0	0	0	0	0	1	0	98	7	3	98	5	98	1	98	30
0	0	98	98	1	27	5/28/1987	4	1	2	1	3	98	5	1	1	1	1	1	98	1	1	5	3	6	0	1	0	10000	1	20000	1	0	0	0	0	0	0	0	1	0	98	4	5	98	8	98	3	98	7
1	1	4	1	2	12.3333	2/17/1991	4	1	1	1	3	98	3	1	1	1	1	1	98	1	1	5	2	6	0	2	0	800000	0	700000	1	0	0	0	0	0	0	0	1	0	98	8	3	98	1	98	98	98	30
1	0	98	98	1	7	2/19/1937	1	1	1	3	2	98	1	5	1	0	0	1	98	0	0	3	2	6	0	1	0	60000	0	40000	0	0	0	0	1	0	0	0	0	0	98	5	15	Ahorros	1	98	98	98	0
0	0	98	98	1	57	5/29/1958	2	0	2	2	3	98	3	1	1	1	1	1	98	1	0	2	3	0	0	1	0	15000	1	250000	0	0	0	0	0	0	0	0	1	0	98	10	98	98	98	98	98	98	25
0	0	98	98	2	24	12/1/1990	3	1	1	2	3	98	4	1	1	0	1	1	98	1	0	4	2	3	0	1	0	9000	1	400000	0	0	0	0	0	0	0	0	1	0	98	5	5	98	3	98	8	98	4
0	0	98	98	1	36	5/3/1977	4	1	1	1	4	98	1	2	0	0	0	0	98	1	0	2	2	6	0	1	0	12000	1	180000	1	0	0	0	0	0	0	0	1	0	98	4	5	98	3	98	2	98	14
1	0	98	98	1	46	12/24/1968	3	1	1	1	2	98	2	1	1	1	1	1	98	0	0	3	3	3	0	1	0	250000	0	200000	0	0	0	0	0	0	0	0	1	0	98	10	98	98	98	98	98	98	0
0	1	5	1	1	0.75	1/30/1981	4	0	2	5	3	98	1	1	1	1	1	1	98	1	0	2	3	6	0	1	0	10000	1	450000	0	0	0	0	0	0	0	0	1	0	98	10	98	98	98	98	98	98	0
0	0	98	98	2	41	7/15/1934	4	1	4	1	2	98	4	1	1	1	1	1	98	0	0	0	3	3	0	1	0	5000	1	8000	0	1	0	0	0	0	0	0	1	0	98	3	2	98	98	98	98	98	8
1	1	8	1	1	10	12/10/1939	5	1	2	2	3	98	1	1	1	1	1	1	98	0	0	0	2	3	0	1	0	5000	1	280000	0	1	0	0	0	0	0	0	1	0	98	5	2	98	3	98	1	98	0
1	1	3	1	1	20	5/11/1964	4	1	3	1	3	98	1	1	1	1	1	1	98	0	0	2	1	3	0	1	0	6000	1	550000	0	0	0	0	0	0	0	0	1	0	98	4	3	98	5	98	98	98	0
1	0	98	98	2	44	8/21/1967	1	1	1	4	3	98	1	1	1	0	1	1	98	1	0	4	3	3	0	1	0	480000	0	400000	1	1	1	0	0	1	0	0	0	0	98	8	1	98	2	98	3	98	3
0	0	98	98	1	5	10/13/1973	6	1	2	1	3	98	2	1	1	0	1	1	98	1	0	4	4	3	0	2	0	15000	1	600000	1	0	0	0	1	0	0	0	0	0	98	5	3	98	5	98	12	98	15
0	1	5	1	1	15	7/5/1988	5	1	1	1	4	98	2	1	1	1	1	1	98	1	0	3	2	3	0	1	0	10000	1	10000	1	0	0	1	0	0	0	0	0	0	98	6	2	98	9	98	98	98	0
1	1	15	2	1	55	.	3	1	2	1	2	98	4	1	1	1	1	1	98	0	0	0	3	3	0	1	0	15000	1	700000	0	0	0	0	0	0	0	0	1	0	98	6	2	98	98	98	98	98	8
1	1	15	1	1	20	5/9/1949	3	1	1	1	3	98	2	1	1	0	0	1	98	1	0	5	3	3	0	1	1	4000	1	30000	0	1	0	0	0	0	0	0	1	0	98	3	3	98	5	98	1	98	30
1	1	8	1	1	20	3/4/1955	3	1	2	1	3	98	2	1	1	1	1	1	98	1	0	3	3	6	1	1	0	20000	1	350000	0	1	0	0	0	1	0	0	0	0	98	8	3	98	5	98	8	98	99
0	0	98	98	1	10	8/23/1960	6	1	2	2	3	98	2	1	1	1	1	1	98	1	0	3	3	3	0	1	0	8000	1	500000	1	0	0	0	0	0	0	1	0	0	98	8	3	98	1	98	2	98	5
1	1	6	1	1	55	9/24/1936	1	1	1	2	3	98	1	1	1	1	1	1	98	1	0	3	4	4	0	1	0	7000	1	600000	0	0	0	0	0	0	0	0	1	0	98	5	3	98	15	Pensión	98	98	15
1	1		1	1	50	2/14/1960	4	1	1	1	1	0	2	1	0	0	0	0	98	0	0	3	1	3	1	1	0	15000	1	90000	0	0	0	0	0	0	0	0	1	0	98	10	98	98	98	98	98	98	0
0	0	98	98	1	15	10/22/1962	1	1	1	5	3	98	1	1	1	0	1	1	98	1	0	2	3	0	0	1	1	30000	1	20000	0	0	0	0	0	0	0	0	1	0	98	8	5	98	98	98	98	98	0
1	0	98	98	2	45	2/26/1965	5	1	2	4	3	98	3	1	1	1	1	1	98	1	0	3	3	3		2	0	40000	1	700000	0	0	0	0	1	0	0	0	0	0	98	10	98	98	98	98	98	98	30
1	1	2	2	1	50	2/12/1965	1	1	1	1	2	98	4	1	1	0	1	1	98	1	0	3	6	3	0	1	0	10000	1	7000	0	0	0	0	0	0	0	0	1	0	98	8	2	98	12	98	3	98	99
0	0	98	98	1	40	11/15/1961	1	1	1	2	3	98	5	1	1	0	1	0	98	1	0	0	4	3	0	1	0	3000	1	100000	0	0	0	0	0	0	0	0	1	0	98	8	2	98	3	98	6	98	8
1	1	1	1	1	20	7/20/1987	4	1	3	1	3	98	3	1	1	0	1	1	98	1	0	3	1	3	0	1	0	15000	1	300000	0	0	0	0	0	0	0	0	1	0	98	10	98	98	98	98	98	98	6
1	1	7	1	1	8	6/28/1978	4	1	2	6	3	98	3	2	1	0	1	1	98	1	1	2	2	6		1	0	25000	1	400000	0	0	0	0	0	0	0	1	0	0	98	3	3	98	5	98	7	98	15
0	0	98	98	2	62	3/6/1946	1	1	1	2	3	98	3	1	1	1	1	1	98	1	0	3	3	0	0	1	0	20000	1	200000	0	0	0	0	0	0	0	0	1	0	98	9	1	98	98	98	98	98	30
1	1	10	1	1	33	5/27/1996	9	1	1	1	3	98	2	1	1	1	1	1	98	1	0	5	6	0	1	2	0	10000	1	25000	0	0	0	1	0	0	0	0	0	0	98	5	1	98	2	98	5	98	0
1	1	2		1	57	5/10/1959	2	1	2	1	4	98	3	1	1	0	1	1	98	1	0	3	2	6	0	1	0	400000	0	400000	0	0	0	0	0	0	0	0	1	0	98	10	98	98	98	98	98	98	30
0	1			1	8	7/2/1972	4	1	4	1	3	98	2	1	1	1	1	1	98	0	0	3	3	3	0	1	0	3000	1	450000	1	0	0	0	0	0	0	0	1	0	98	7	3	98	5	98	8	98	30
1	1		2	1	60.4167	8/9/1954	1	0	1	1	4	98	2	1	1	0	1	1	98	1	0	3	2	3	0	1	0	5000	1	150000	0	0	0	0	0	0	0	0	1	0	98	5	3	98	1	98	2	98	3
1	1	20	2	1	30	4/28/1928	2	1	1	2	3	98	2	1	1	1	1	0	98	0	0	3	6	3	0	1	0	7000	1	6000	0	1	0	0	0	0	0	0	1	0	98	4	1	98	2	98	3	98	30
0	0	98	98	2	0.5	12/23/1962	2	0	2	2	3	98	3	1	1	0	1	1	98	1	0	0	6	0	0	1	0	20000	1	20000	0	0	1	0	0	1	0	0	0	0	98	1	3	98	5	98	2	98	8
1	0	98	98	1	44	8/25/1970	2	1	1	2	3	98	1	3	1	0	0	1	98	1	0	2	2	3	0	1	0	10000	1	300000	1	0	0	1	0	0	0	0	0	0	98	5	3	98	14	98	2	98	0
0	1	0.25	2	1	2	8/10/1995	13	0	3	1	2	98	5	1	1	1	1	1	98	1	0	5	1	0	0	1	0	15000	1	300000	0	0	0	0	0	0	0	0	1	0	98	6	5	98	8	98	98	98	0
0	0	98	98	98	40	3/20/1975	1	1	1	6	4	98	0	5	0	0	0	1	98	1	0	2	4	3	0	1	1	20000	1	15000	0	0	0	0	0	1	0	0	0	0	98	5	3	98	98	98	98	98	0
1	1	2	1	1	33	12/1/1981	4	1	2	1	1	0	4	1	1	0	1	1	98	1	0	4	6	3	0	1	0	13000	1	200000	0	0	0	0	0	0	0	0	1	0	98	10	98	98	98	98	98	98	8
1	1	9	1	1	19	5/26/1944	3	1	2	1	3	98	2	1	1	1	1	1	98	1	0	2	3	3	0	1	0	9000	1	350000	0	1	0	0	1	0	0	0	0	0	98	5	3	98	5	98	1	98	4
0	1	8	1	1	25	12/30/1989	3	1	1	1	2	98	3	3	1	0	0	1	98	1	0	5	2	3	0	1	0	4000	1	150000	1	0	0	0	0	1	0	0	0	0	98	7	1	98	5	98	3	98	25
0	0	98	98	1	27	12/22/1987	6			2	3	98	4	1	1	0	1	1	98	1	1	3	4	6	0	1	0	20000	1	500000	0	0	0	1	0	0	0	0	0	0	98	9	2	98	98	98	98	98	0
0	0	98	98	1	35	3/29/1967	3	1	3	1	3	98	2	1	1	0	1	1	98	0	0	0	4	3	0	1	0	15000	1	15000	1	0	0	1	0	1	0	0	0	0	98	10	98	98	98	98	98	98	0
0	1	6	1	1	18	4/30/1997	4	1	1	3	4	98	1	5	0	0	0	1	98	1	0	3	3	3	0	1	0	25000	1	25000	0	0	0	0	0	0	0	0	1	0	98	5	2	98	3	98	5	98	30
0	0	98	98	1	2	1/1/2000	3	1	2	6	3	98	1	1	1	0	1	1	98	1	0	5	3	3	0	1	0	20000	1	600000	0	1	0	0	0	0	0	0	1	0	98	5	3	98	1	98	5	98	3
1	1	27	1	1		10/30/1980	1	0	1	2	3	98	1	1	1	1	1	1	98	1	0	3	4	3	0	1	0	4000	1	140000	0	0	0	0	0	0	0	0	1	0	98	10	98	98	98	98	98	98	30
0	0	98	98	1	10	5/16/1957	10	1	2	1	1	0	4	1	1	1	1	1	98	0	0	0	2	6	0	1	0	10000	1	650000	1	1	0	0	0	0	0	0	1	0	98	8	5	98	2	98	98	98	16
1	1	15	1	1	25	3/13/1976	3	1	1	2	3	98	1	1	1	1	1	1	98	1	0	3	1	3	0	1	0	10000	1	300000	0	0	0	0	0	0	0	0	1	0	98	8	3	98	15	Negocio Propio	5	98	0
0	0	98	98		53	11/24/1961	2	1	1	5	3	98	1	1	1	0	1	1	98	1	0	5		4	0	1	0	5000	1	100000	0	0	0	0	0	0	0	0	1	0	98		1	98	3	98	5	98	30
1	1	12	2	1	11	11/2/1964	8	1	1	1	2	98	2	1	1	0	1	1	98	0	0	3	1	3	0	1	0	30000	1	20000	1	0	0	0	0	0	0	0	1	0	98	5	3	98	2	98	1	98	0
0	1	10	1	1	23	2/16/1992	3	1	1	1	4	98	2	1	1	1	1	1	98	0	0	3	2	3	0	1	0	6000	1	10000	0	0	0	0	0	0	0	0	1	0	98	5	3	98	5	98	1	98	5
1	1	7	1	1	29	2/17/1986	5	1	1	1	3	98	2	1	1	0	1	1	98	1	0	5	2	6	0	2	0	15000	1	500000	0	0	0	0	1	0	0	0	0	0	98	10	98	98	98	98	98	98	0
0	0	98	98	1	55	6/25/1959	1	1	1	5	3	98	1	1	1	0	1	1	98	1	0	2	2	0	0	1	0	300000	0	300000	0	0	0	0	0	0	0	0	1	0	98	7	1	98	2	98	3	98	99
1	1	10	2	1	25	3/19/1938	6	1	2	1	2	98	1	1	1	1	1	1	98	0	0	3	2	6	0	1	0	6000	1	8000	1	1	0	0	0	0	0	0	0	1	Trabajar	10	98	98	98	98	98	98
0	0	98	98	1	28	1/13/1942	6	0	4	1	4	98	5	1	1	1	1	1	98	0	1	0	2	6	0	1	0	10000	1	10000	1	0	0	0	0	0	0	0	1	0	98	10	98	98	98	98	98	98	0
0	0	98	98	1	17	3/2/1935	2	1	2	1	3	98	2	1	1	0	1	1	98	0	0	0	4	3	0	1	0	5000	1	200000	0	1	0	0	0	0	0	0	1	0	98	6	3	98	98	98	98	98	0
1	0	98	98	1	27	6/17/1986	5	1	1	1	3	98	3	1	1	1	1	1	98	1	0	3	2	3	0	1	0	20000	1	400000	0	0	0	0	0	0	0	0	0	1	Trabajar	5	5	98	8	98	13	98	0
0	1	2	1	1	10	9/8/1966	2	1	1	1	4	98	2	3	1	0	0	1	98	1	0	3	6	3	0	1	0	400000	0	400000	0	0	0	0	0	0	0	0	1	0	98	8	5	98	3	98	1	98	30
1	1	17	2	1	32	7/29/1982	3	1	1	5	3	98	4	1	1	1	1	1	98	1	0	2	6	3	0	1	1	30000	1	25000	0	0	0	0	0	0	0	0	1	0	98	1	2	98	3	98	5	98	30
1				1	6	12/23/1945	8	1	6	2		98	3	1	1	1	1	1	98	0	0	0	2	3	0	1	0	4000	1	200000	0	1	0	0	0	0	0	0	1	0	98			.		.		.	7
1	0	98	98	1	50	11/3/1938	1	1	1	5	3	98	1	1	1	0	1	1	98	1	0	3	3	3	0	1	0	5000	1	5000	0	0	0	0	0	0	0	0	1	0	98		3	98	2	98	1	98	99
0	0	98	98	2	62	11/19/1950	2	1	1	1	2	98	3	1	1	1	1	1	98	1	0	2	2	3	0	1	0	9000	1	350000	0	0	0	0	0	0	0	0	1	0	98	7	5	98	1	98	7	98	5
0	0	98	98	1	43	5/23/1968	4	1	1	1	2	98	2	1	1	1	1	1	98	1	0	3	3	3	0	1	0	200000	0	350000	1	0	0	0	0	1	0	0	0	0	98	7	2	98	1	98	98	98	25
0	1	8	2	1	8	11/19/1973	4	1	2	1	4	98	2	1	1	1	1	1	98	1	0	5	3	3	0	1	0	8000	1	10000	1	0	0	0	0	0	0	0	1	0	98	8	1	98	3	98	8	98	99
0	1	15	1	1	25	10/10/1945	4	0	2	1	3	98	2	1	1	1	1	1	98	1	0	3	3	3	0	1	0	10000	1	280000	0	0	0	0	0	0	0	0	1	0	98	8	3	98	1	98	5	98	3
0	0	98	98	1	5	9/30/1938	2	1	1	1	2	98	2	3	1	0	0	1	98	1	0	5	3	3	0	1	0	10000	1	100000	0	1	0	0	0	0	0	0	1	0	98	8	3	98	5	98	2	98	6
1	0	98	98	1	21	9/12/1993	1	1	1	5	3	98	3	1	1	1	1	1	98	1	0	4	2	3	0	1	0	200000	0	350000	0	0	0	0	0	1	0	0	0	0	98	8	9	98	8	98	3	98	25
0	1	2	1	1	25	4/18/1961	5	1	2	1	2	98	2	1	1	0	1	1	98	0	0	3	3	3	0	1	0	20000	1	300000	0	0	0	0	0	0	0	0	1	0	98	7	1	98	2	98	8	98	30
1	0	98	98	1	31	4/21/1983	3	1	1	5	3	98	1	1	1	1	1	1	98	1	0	5	4	0	0	2	0	20000	1	20000	0	0	0	0	0	0	0	0	1	0	98	3	1	98	2	98	3	98	0
1	1	8	1	1	21	1/23/1994	3	1	2	1	2	98	3	1	1	1	1	1	98	1	0	5	3	3	0	1	0	15000	1	300000	0	0	0	0	0	0	0	0	1	0	98	9	3	98	98	98	98	98	0
1	0	98	98	2	53	11/15/1962	4	1	2	4	3	98	2	1	1	0	1	1	98	1	1	3	3	3	0	1	0	10000	1	150000	0	0	0	0	0	0	0	0	0	1	Ayuda del gobierno	10	98	98	98	98	98	98	30
1	0	98	98	1	27	3/10/1972	4	1	1	2	3	98	1	1	1	0	0	0	98	1	0	5	2	3	0	1	0	8000	1	300000	1	0	0	0	0	0	0	0	1	0	98	9	5	98	98	98	98	98	0
0	1	2	1	1	3	2/4/1997	4	0	3	4	3	98	2	1	1	1	1	1	98	1	0	3	3	3	0	1	0	20000	1	400000	0	1	0	0	0	0	0	0	1	0	98	9	5	98	3	98	2	98	30
1	1	6	1	1	52	3/8/1963	3	0	2	1	4	98	5	1	1	1	1	1	98	1	0	2	3	3	0	1	0	20000	1	20000	0	0	0	0	0	0	0	1	0	0	98	9	1	98	2	98	5	98	30
0	0	98	98	1	40	6/15/1948	3	1	2	1	4	98	3	1	1	1	1	1	98	1	0	3	1	6	0	1	0	6000	1	5000	0	1	0	0	0	0	0	0	1	0	98	7	3	98	2	98	9	98	10
1	1	0.3333	1	1	0.333333	2/20/1955	4	0	2	4	3	98	2	1	1	1	1	1	98	1	0	3	1	6	0	1	0	15000	1	500000	1	0	0	0	0	0	0	0	1	0	98	8	5	98	3	98	8	98	15
0	0	98	98	1	30	10/13/1984	4	1	1	2	3	98	1	1	1	0	1	1	98	1	0	5	2	3	0	1	0	15000	1	120000	1	0	0	0	0	0	0	0	1	0	98	8	3	98	5	98	1	98	7
0	0	98	98	1	60	6/22/1945	6	0	3	1	3	98	4	1	1	0	1	1	98	0	0	3	1	3	0	1	0	5000	1	5000	0	1	0	0	0	0	0	0	1	0	98	5	11	98	5	98	2	98	15
0	0	98	98	1	40	12/14/1974	6	1	2	1	3	98	3	1	1	1	1	1	98	1	0	5	3	3	0	1	0	20000	1	400000	0	0	0	0	0	0	0	0	1	0	98	4	5	98	3	98	1	98	2
0	0	98	98	1	20	4/15/1965	8	1	4	1	3	98	5	1	1	0	1	1	98	1	0	3	3	3	0	1	0	2500	1	1000000	0	0	0	0	0	0	0	0	1	0	98	6	3	98	8	98	98	98	5
1	1	0.666667	1	1	74	5/30/1950	2	0	2	1	1	0	2	3	1	0	0	1	98	0	0	0	6	3	0	1	0	200000	0	100000	0	0	0	0	0	0	0	0	1	0	98	7	1	98	6	98	5	98	20
0	0	98	98	1	45	4/23/1969	5	1	2	1	2	98	5	1	1	1	1	1	98	1	0	3	3	3	0	1	0	20000	1	200000	0	0	0	0	0	0	0	0	1	0	98	8	3	98	2	98	13	98	0
0	0	98	98	1	5	6/5/1977	4	1	1	1	3	98	2	1	1	1	1	1	98	1	0	5	4	3	0	1	0	20000	1	450000	0	0	0	0	0	0	0	0	1	0	98	7	3	98	5	98	98	98	8
1	0	98	98	1	38	2/8/1938	1	1	1	5	3	98	1	1	1	0	1	1	98	1	0	5	4	6	0	2	0	2000	1	650000	0	1	0	0	0	0	0	0	1	0	98	7	1	98	98	98	98	98	30
1	1	12	1	1	32	4/29/1982	4	1	1	1	3	98	3	1	1	1	1	1	98	1	0	4	2	3	0	1	0	20000	1	400000	0	0	0	0	0	0	1	0	0	0	98	10	98	98	98	98	98	98	0
1	1	6	1	1	8	3/15/1990	2	1	1	1	3	98	1	1	1	1	1	1	98	1	0	3	2	6	0	1	0	50000	1	250000	1	0	0	0	0	0	0	0	1	0	98	8		.		.		.	99
0	1	1	2	1	40	1/14/1958	2	1	1	3	2	98	1	1	0	0	0	0	98	1	0		4	3	0	1	0	9000	1	160000	0	0	0	0	0	1	0	0	0	0	98	7	1	98	15	Arreglar la casa	98	98	5
0	0	98	98	1	7	2/14/1982	8	0	2	1	2	98	2	1	1	0	1	1	98	1	0	3	2	3	0	1	0	15000	1	200000	1	0	0	0	0	0	0	0	1	0	98	10	98	98	98	98	98	98	0
1	0	98	98	2	25	11/22/1943	7	1	3	1	2	98	5	1	1	1	1	1	98	1	0	3	3	1	1	2	0	80000	0	300000	0	0	0	0	0	0	1	0	0	0	98	4	1	98	2	98	98	98	0
1	0	98	98	3	28	4/9/1985	2	1	2	5	3	98	1	1	1	1	1	1	98	0	0		2	6	0	1	0	10000	1	10000	0	0	0	0	0	0	0	0	1	0	98	8	3	98	5	98	2	98	0
1	1	0.42	1	1	28	1/17/1985	4	1	1	2	3	98	1	1	1	0	1	1	98	1	0	5	4	6	0	1	0	15000	1	420000	1	0	0	0	0	0	0	0	1	0	98	8	5	98	3	98	12	98	7
1	1	1	2	1	49	7/9/1965	3	0	2	1	2	98	3	1	1	1	1	1	98	0	0	3	3	3	0	1	0	5000	1	120000	0	1	0	0	0	0	0	0	1	0	98	1	1	98	4	98	13	98	8
1	1	2	2	1	55	10/13/1954	7	0	3	4	3	98	4	1	1	1	1	1	98	1	0	3	3	3	0	1	0	10000	1	270000	0	1	0	0	0	0	0	0	1	0	98	10	98	98	98	98	98	98	99
0	0	98	98	1	3	3/26/1993	5	1	1	2	3	98	1	1	1	1	1	1	98	0	0	0	2	6	0	1	0	20000	1	40000	0	0	0	0	0	0	0	0	1	0	98	8	2	98	3	98	8	98	0
1	1	15	2	1	35	8/2/1982	3	0	2	1	3	98	1	1	1	0	1	1	98	1	0	3	2	3	0	1	0	10000	1	120000	0	0	0	0	0	0	0	0	1	0	98	7	3	98	1	98	2	98	20
0	0	98	98	1	18	10/18/1989	5	0	3	1	1	0	4	1	1	1	1	1	98	1	0	4	2	3	1	1	0	15000	1	200000	0	0	0	0	1	0	0	0	0	0	98	10	98	98	98	98	98	98	0
0	0	98	98	1	10	1/4/1992	3	1	1	1	1	0	2	1	1	0	1	1	98	1	0	4	2	6	0	1	0	30000	1	400000	0	0	0	1	0	0	0	0	0	0	98	8	3	98	98	98	98	98	15
1	0	98	98	1	30	9/19/1965	5	1	2	1	1	0	2	1	1	1	1	1	98	1	0	2	2	3	0	1	0	10000	1	150000	0	0	0	0	0	0	0	0	1	0	98	7	4	98	1	98	9	98	15
0	0	98	98	1	40	2/28/1939	1	1	1	5	3	98	1	1	1	0	1	1	98	0	0	0	1	6	0	1	0	15000	1	8000	0	1	0	0	0	0	0	0	1	0	98	5	1	98	3	98	2	98	30
0	0	98	98	1	59	11/29/1959	7	1	2	1	1	0	1	1	1	1	1	1	98	1	0	5	2	3	0	1	0	15000	1	40000	0	0	0	0	0	0	0	0	1	0	98	7	15	Pensión	3	98	98	98	4
0	1	10	1	1	27	8/22/1987	5	1	2	1	4	98	2	1	1	1	1	1	98	1	0	4	3	4	0	1	0	10000	1	400000	0	0	0	1	0	0	0	0	0	0	98	6	3	98	8	98	1	98	0
1	1	6	2	1	32	8/26/1982	4	1	1	1	3	98	3	1	1	1	1	1	98	1	0	4	2	3	0	1	0	20000	1	550000	0	0	1	0	0	0	0	0	1	0	98	5	3	98	5	98	98	98	8
0	0	98	98	2	3.91667	2/19/1951	1	1	1	1	2	98	2	1	1	1	1	1	98	1	0	3	3	2	1	2	0	750000	0		0	0	0	0	0	0	1	0	0	0	98	10	98	98	98	98	98	98	30
1	0	98	98	2	30	10/28/1987	2	1	2	1	1	1	3	1	1	1	1	1	98	1	0	5	3	3	0	1	0	8000	1	450000	0	0	0	0	0	0	0	0	1	0	98	5	3	98	15	Estudio para un familiar	15	Pensión	0
1	0	98	98	1	34	11/18/1980	6	1	2	1	3	98	1	1	1	0	1	1	98	1	0	3	1	3	0	1	0	15000	1	500000	0	0	0	0	0	0	0	0	1	0	98	6	3	98	8	98	1	98	4
0	0	98	98	1	47	10/22/1967	8	0	4	1	2	98	4	1	1	1	1	1	98	1	0	3	3	3	0	1	0	25000	1	380000	1	1	0	0	0	0	0	0	1	0	98	5	8	98	3	98	4	98	30
1	1	4	2	1	10	8/8/1976	3	1	1	1	3	98	2	1	1	0	1	1	98	1	0	5	3	3	0	1	0	20000	1	200000	0	0	0	0	0	0	0	0	1	0	98	6	3	98	15	Negocio Propio	15	Pensión	8
0	0	98	98	1	6	2/9/1988	6	1	1	1	3	98	3	1	1	1	1	0	98	0	1	3	2	3	0	1	0	10000	1	350000	1	0	0	0	0	0	0	0	1	0	98	7		.		.		.	99
1	1	3	1	1	46	4/23/1969	4	0	3	1	2	98	3	2	1	1	0	1	98	1	1	5	3	3	0	2	0	600000	0	350000	0	0	0	0	0	0	0	0	1	0	98	10	98	98	98	98	98	98	99
1	0	98	98	1	27	3/29/1988	3	1	2	1	2	98	2	1	1	1	1	0	98	1	0	2	2	3	0	1		35000	1	90000	0	0	0	0	0	0	0	0	1	0	98	10	98	98	98	98	98	98	0
1	1	9	1	1	30	2/28/1985	2	1	1	1	1	0	1	1	1	0	1	1	98	1	0	3	2	3	0	1	0	30000	1	100000	0	0	0	0	0	0	0	1	0	0	98	10	98	98	98	98	98	98	7
1	1	13	1	1	59	9/17/1954	2	1	2	3	2	98	1	2	0	0	0	0	98	1	0	3	3	3	0	1	0	7000	1	10000	0	0	0	0	0	0	0	0	1	0	98	3	3	98	5	98	2	98	8
0	1	3	2	1	34	1/10/1981	5	1	2	1	3	98	3	1	1	0	1	1	98	1	0	6	6	3	0	1	0	20000	1	400000	1	0	0	0	0	0	0	0	1	0	98	8	3	98	2	98	12	98	5
1	1	7	1	1	23	5/17/1991	4	1	1	1	3	98	4	1	1	1	1	1	98	1	0	4	2	3	1	1	0	25000	1	600000	1	0	0	0	0	0	1	0	0	0	98	10	98	98	98	98	98	98
0	1	2	2	1	43	12/5/1971	11	1	3	1	3	98	5	1	1	1	1	1	98	1	0	3	4	3	0	1	0	25000	1	750000	0	0	0	0	0	0	0	0	1	0	98	6	3	98	5	98	2	98	0
0	1	7	1	1	10.4167	2/23/1983	4	0	2	1			3	1	1	1	1	1	98	1	0	0	2	3	0	1	0	20000	1	300000	0	0	0	0	0	0	0	0	1	0	98	8	3	98	5	98	6	98	3
1	0	98	98	1	51	3/2/1963	3			2	3	98	1	1	1	1	1	1	98	1	0	4	2	3	0	1	0	10000	1	550000	0	0	0	0	1	0	0	0	0	0	98	7	8	98	3	98	98	98	99
1	1	5	1	1	48	9/23/1952	4	1	2	1	2	98	2	1	1	1	1	1	98	1	0	2	3	3	0	1	0	16000		8000	0	0	1	0	0	0	0	0	1	0	98	7	1	98	12	98	98	98	99
0	0	98	98	1	35	11/3/1980	4	0	2	5	3	98	3	1	1	0	1	1	98	0	0	3	6	3	0	1	0	15000	1	11000	0	0	1	0	0	0	0	0	1	0	98	2	5	98	98	98	98	98	0
0	0	98	98	1	25	7/26/1977	5	1	1	2	4	98	1	1	1	0	1	1	98	1	0	3	3	3	0	1	0	12000	1	360000	1	0	0	0	0	0	0	0	1	0	98	7	3	98	5	98	1	98	3
1	0	98	98	1	40	12/24/1955	7	1	4	5	3	98	5	1	1	1	1	1	98	1	0	3	2	6	0	2	0	30000	1	500000	0	0	0	0	0	0	0	0	1	0	98	10	98	98	98	98	98	98	0
0	1	0.166667	1	1	5	7/29/1988	6	1	2	1	3	98	2	1	1	0	1	1	98	1	0	5	4	3	0	1	0	300000	0	200000	1	0	0	0	0	0	0	0	1	0	98	8	1	98	3	98	5	98	5
0	1	13	2	3	64	5/6/1951	1	1	1	2	3	98	1	1	1	1	1	1	98	1	0	2	3	0	0	2	0	10000	1	300000	0	0	0	0	1	0	0	0	0	0	98	10	98	98	98	98	98	98	0
1	1	15	1	1	30	9/29/1951	6	1	3	4	3	98	2	1	1	0	1	1	98	0	0	3	3	3	0	1	0	15000	1	250000	1	0	0	0	0	0	0	0	1	0	98	4	3	98	1	98	5	98	5
1	1	11	2	2	48.3333	2/7/1967	3	1	1	1	3	98	3	1	1	0	1	1	98	1	0	3	3	6	0	1	0	6000	1	280000	0	0	0	0	0	0	0	0	1	0	98	5	3	98	1	98	5	98	0
0	1	2	1	1	28	11/7/1983	7	1	3	1	1	0		1	1	1	1	1	98	1	1	5	1	3	0	1	0	20000	1	600000	0	0	0	0	0	1	0	0	0	0	98	5	8	98	5	98	1	98	99
1	1	8	1	1	20	11/18/1963	1	1	1	6	4	98	1	3	0	0	0	0	98	1	0	2	6	3	0	1	1	5000	1	250000	0	0	0	0	0	0	0	0	1	0	98	10	98	98	98	98	98	98	99
0	1	7	2	1	21	7/31/1971	4	1	2	2	3	98	2	1	1	1	1	1	98	0	0	0	4	4	0	1	0	9000	1	450000	0	0	0	0	0	0	0	0	1	0	98	10	98	98	98	98	98	98	99
0	0	98	98	1	54	5/5/1956	4	1	1	1	1	0	1	1	1	1	1	1	98	1	0	5	4	6	0	1	0	15000	1	300000	1	0	0	0	0	0	0	0	1	0	98	8	3	98	2	98	98	98	0
1	1	2	1	1	28	6/6/1968	5	1	1	1	3	98	2	1	1	1	1	1	98	1	0	3	6	3	0	1	0	20000	1	650000	0	0	0	0	0	1	0	0	0	0	98	9	3	98	9	98	98	98	0
1	1	1	1	1	19	2/17/1967	3	1	3	4	3	98	3	1	1	0	1	1	98	0	0	3	6	3	0	1	0	15000	1	15000	0	0	0	0	0	0	0	0	1	0	98	7	3	98	1	98	5	98	30
0	1	5	1	1	28	6/3/1986	3	1	2	1	3	98	2	1	1	1	1	1	98	1	0	4	3	0	0	1	0	15000	1	10000	0	0	0	1	0	0	0	0	0	0	98	10	98	98	98	98	98	98	0
1	0	98	98	4	61.5	2/1/1953	1	0	1	2	3	98	4	1	1	1	1	1	98	0	0	3	6	3	0	1	0	12000	1	5000	0	0	0	0	0	0	0	0	1	0	98	5	3	98	12	98	15	Negocio Propio	30
1	1	2	1	1	20	10/22/1958	3	1	2	2	2	98	1	1	1	0	1	1	98	1	0	3	6	3	0	1	0	35000	0	5000	0	0	0	0	0	0	0	0	1	0	98	10	98	98	98	98	98	98	0
0	1	1	1	1	35	1/10/1959	6			1	3	98	2	1	1	1	1	1	98	1	0	5	3	6	0	1	0	25000	1	25000	1	0	0	0	0	0	0	0	1	0	98	7	5	98	2	98	3	98	0
1	0	98	98	2	61	4/7/1953	4	1	2	1	3	98	3	1	1	0	1	1	98	0	0	0	3	3	0	1	0	2000	1	200000	0	0	0	0	0	0	0	1	0	0	98	10	98	98	98	98	98	98	8
1	1	16	1	2	40.6667	3/27/1954	3	0	3	2	3	98	2	1	1	1	1	1	98	1	1	5	3	1	0	2	0	700000	0	600000	0	0	0	0	0	0	0	0	1	0	98	5	5	98	8	98	98	98	3
1	0	98	98	2	52	10/31/1962	3	1	1	1	2	98	3	1	1	1	1	1	98	1	0	3	4	3	0	1	0	10000	1	300000	0	0	0	0	0	0	0	0	1	0	98	5	1	98	3	98	98	98	0
0	1	1	2			9/21/1980	4	1	2	5	3	98	2	1	1	0	1	1	98	1	0	5	4	3	0	1	0	13000	1	400000	1	0	0	0	0	0	0	0	1	0	98	7	3	98	1	98	5	98	99
1	0	98	98	1	37.6667	7/8/1977	4	1	1	6	3	98	1	1	1	1	1	1	98	1	0	3	3	3	0	1	0	15000	1	672000	1	0	0	0	0	0	0	0	1	0	98	8	3	98	98	98	98	98	0
0	0	98	98	1	5	8/1/1975	1	0	1	2	3	98	1	1	1	1	1	1	98	1	0	4	2	2	0	1	0	7000	1	7000	0	0	0	0	0	0	0	0	1	0	98	3	5	98	1	98	98	98	15
1	1	7	1	1	50	2/7/1957	5	1	2	1	4	98	3	1	1	1	1	1	98	1	0	2	2	6	0	1	0	12000	1	400000	1	0	0	0	0	0	0	0	1	0	98	6	1	98	3	98	5	98	15
0	1	8	2	1	32	5/10/1976	3	1	1	1	4	98	2	1	1	1	1	1	98	1	0	5	3	6	0	1	0	12000	1	7000	0	0	0	0	0	0	0	0	1	0	98	10	98	98	98	98	98	98	0
0	0	98	98	1	28	6/2/1987	4	1	1	2	3	98	1	1	1	0	1	1	98	1	0	5	2	6	0	1	0	210000	0	210000	0	0	0	0	0	0	0	0	1	0	98	10	98	98	98	98	98	98	99
0	0	98	98	1	5	2/9/1985	4	1	2	1	3	98	2	1	1	0	1	1	98	1	0	3	3	3	0	2	0	30000	1	480000	0	0	0	0	0	0	0	0	1	0	98	7	3	98	5	98	98	98	0
0	0	98	98	1	53	11/1/1961	1	1	1	1	4	98	2	1	1	0	1	1	98	1	0	5	2	6	0	1	0	15000	1	250000	0	0	0	1	0	0	0	0	0	0	98	8	2	98	1	98	5	98	20
0	0	98	98	1	34	12/31/1980	3	1	1	1	3	98	2	1	1	1	1	1	98	0	0	0	3	6	0	1	0	30000	1	500000	0	0	0	0	0	0	0	0	1	0	98		3	98	5	98	15	Trabajo para la esposa	0
1	1	2	1	1	31	9/30/1977	4	1	1	1	3	98	2	1	1	1	1	1	98	0	0	2	3	3	0	1	0	20000	1	500000	0	0	0	0	1	0	0	0	0	0	98	9	3	98	5	98	1	98	99
0	0	98	98	1	5	9/13/1974	4	1	1	1	4	98	2	1	1	1	1	1	98	1	0	2	2	6	0	1	0	15000	1	450000	0	0	0	1	0	0	0	0	0	0	98	8	3	98	5	98	1	98	6
0	0	98	98	1	10	3/31/1994	3	1	1	2	3	98	1	1	1	0	1	1	98	1	0	5	2	0	0	1	0	600000	0	600000	0	0	0	0	0	0	0	0	1	0	98	10	98	98	98	98	98	98	99
1	1	7	2	1	50	12/31/1925	8	1	2	1	2	98	3	1	1	1	1	1	98	0	0	0	2	3	0	1	0	2000	1	350000	0	1	0	0	0	0	0	0	1	0	98	10	98	98	98	98	98	98	3
0	1	0.33	2	2	56	11/11/1958		1	2	5	3	98	1	1	1	0	1	1	98	1	0	7	6	3	1	1	0	15000	1	25000	0	0	0	0	0	0	1	0	0	0	98	7	2	98	3	98	12	98	15
0	1	0.41	2	2	28	12/16/1986	5	0	2	1	3	98	3	1	1	1	1	1	98	1	0	5	3	3	0	1	0	15000	1	600000	0	0	0	0	1	0	0	0	0	0	98	9	3	98	5	98	8	98	15
0	0	98	98	1	27	10/8/1946	2	1	1	1	2	98	1		1	1	1	1	98	1	0	3	4	3	0	1	0	60000	0	100000	0	1	0	0	0	0	0	0	1	0	98	2	1	98	2	98	5	98	30
0	1	47	1	1	56	1/11/1958	4	1	1	3	2	98	1	1	1	0	1	0	98	1	0	2	1	3	0	1	0	13000	1	200000	0	0	0	0	0	0	0	0	1	0	98	6	3	98	5	98	1	98	20
1	1	8	1	1	40	4/21/1974	4	1	2	1			4	1	1	1	1	1	98	1	0	5	3	6	0	1	0	13000	1	208000	1	0	0	0	0	0	0	0	1	0	98	8	5	98	98	98	98	98	15
1	0	98	98	1	10	.	2	1	1	2	3	98	1	1	1	0	1	1	98	1	0	3	6	3	0	1	0	20000	1	250000	0	0	0	0	0	0	0	0	1	0	98	8	3	98	98	98	98	98	8
0	1	10	1	2	21	9/23/1993	2	1	1	1	3	98	2	1	1	1	1	1	98	1	0	5	3	3	0	1	0	12000	1	150000	1	0	0	0	0	0	0	1	0	0	98	3	1	98	3	98	8	98	10
0	0	98	98	1	67	12/2/1947	3	1	1	1	2	98	3	1	1	1	1	1	98	1	0	3	3	3	1	1	0	500000	0	400000	0	0	0	0	0	0	1	0	0	0	98	5	6	98	7	98	98	98	0
1	0	98	98	2	4.33333	3/7/1951	2	1	1	2	3	98	1	1	1	1	1	1	98	0	0	0	2	6	0	1	0	8000	1	230000	0	0	0	0	0	0	0	0	0	1	Trabajar	4	3	98	1	98	5	98	5
0	0	98	98	1	2	7/14/1958	2	1	1	5	3	98	1	1	1	0	1	1	98	1	0	5	3	6	0	1	0	20000	1	400000	0	0	0	0	0	0	0	0	1	0	98	6	3	98	5	98	2	98	0
0	1	3	2	1	29	3/11/1985	6	0	3	1	2	98	6	1	1	0	1	1	98	1	0	3	3	3	0	2	0	30000	1	300000	0	0	0	0	0	0	0	0	1	0	98	10	98	98	98	98	98	98	0
0	1	2	1	1	35	11/7/1979		0		1	2	98	2		1	0	1	1	98	0	0	0	3	3	0	1	0	.													.			.		.		.
0	0	98	98	1	31	10/12/1983	7	1	1	1	3	98	3	1	1	1	1	1	98	1	0	4	3	3	0	3	0	12000	1	600000	1	0	0	0	0	0	0	0	1	0	98	8	5	98	98	98	98	98	6
0	0	98	98	1	22	11/29/1963	2	0	2	1	3	98	1	1	1	1	1	1	98	1	0	3	2	3	0	1	0	15000	1	250000	0	0	0	0	0	0	0	0	1	0	98	8	3	98	5	98	98	98	99
0	1	10	1	2	33	12/21/1962	3	1	1	1	2	98	2	1	1	1	1	1	98	1	0	4	3	3	0	2	0	700000	0	500000	0	0	0	0	0	0	0	0	1	0	98	7	1	98	98	98	98	98	6
1	0	98	98	1	27	10/16/1951	5	1	1	1	2	98	3	1	1	1	1	1	98	0	0	3	2	3	0	1	0	18000	1	300000	1	0	0	0	0	0	0	1	0	0	98	8	14	98	1	98	5	98	8
1	1	7	1	1	28	2/17/1977	3	1	1	1	3	98	3	1	1	0	1	1	98	0	0	3	3	6	0	1	0	9000	1	500000	0	0	0	0	0	0	0	0	1	0	98	7	3	98	4	98	1	98	30
0	0	98	98	1	26	1/6/1954	2	1	1	1	1	1	3	1	1	1	1	1	98	0	0	0	2	6	0	1	0	20000	1	300000	0	1	0	0	0	0	0	0	1	0	98	10	98	98	98	98	98	98	8
0	1	10	1	2	24	9/18/1970	7	1	2	4	3	98	3	1	1	1	1	1	98	1	0	2	2	2	1	2	0	1000000	0	1000000	0	0	0	0	0	0	0	0	1	0	98	10	98	98	98	98	98	98	99
0	1	7	1	2	10	1/10/1991	3	0	2	2	3	98	1	1	1	1	1	1	98	1	0	2	3	4	0	1	0	20000	1	250000	0	0	0	0	0	0	0	0	1	0	98	10	98	98	98	98	98	98	99
0	0	98	98	1	14	11/30/1985	3	1	2	1	2	98	3	1	1	1	1	1	98	1	0	5	4	6	0	1	0	13000	1	11000	1	0	0	0	0	0	0	0	1	0	98	7		.		.		.	5
0	1	17	2	1	54	1/29/1952	1	1	1	2	3	98	1	1	1	1	1	0	98	1	0	2	3	3	0	1	0	10000	1	400000	0	0	0	0	0	0	0	1	0	0	98	10	98	98	98	98	98	98	99
1	1	2	1	1	33	9/3/1938	2	1	1	1	2	98	2	1	1	0	1	1	98	1	0	3	4	3	0	1	0	10000	1	100000	0	1	0	0	0	0	0	0	1	0	98	5	2	98	1	98	5	98	0
1	1	2	2	1	12	11/3/1944	6	1	2	1	3	98	3	1	1	1	1	1	98	1	0	3	4	3	0	1	0	10000	1	900000	0	0	0	0	0	0	0	0	1	0	98	6	3	98	5	98	15	Negocio Propio	2
1	1	3	1	1	15	1/5/1974	5			1	3	98	3	1	1	1	1	1	98	1	0	2	6	3	0	1	0	20000	1	550000	1	0	0	0	0	0	0	0	1	0	98	4	3	98	2	98	98	98	0
1	1	7	1	1	33	1/1/1981	2	0	1	1	4	98	3	1	1	1	1	1	98	1	0		1	3	0	1	0	15000	1	40000	0	0	0	0	0	0	0	0	1	0	98	8	2	98	98	98	98	98	15
0	0	98	98	1	18	12/25/1966	4	1	2	1	4	98	4	1	1	1	1	1	98	1	0	3	2	6	0	1	0	20000	1	200000	1	0	0	0	0	0	0	1	0	0	98	7	3	98	7	98	5	98	0
0	0	98	98	2	42.25	3/19/1969	6	0	2	4	3	98	2	1	1	1	1	1	98	1	0	5	3	3	0	1	0	20000	1	850000	0	1	0	0	0	0	0	0	1	0	98	5	5	98	98	98	98	98	30
0	0	98	98	1	43	8/27/1972	6	1	2	1	3	98	1	2	1	0	0	0	98	1	0	2	3	0	0	1	0	10000	1	400000	1	0	0	0	0	0	0	0	1	0	98	6	3	98	5	98	13	98	99
0	0	98	98	1	38	8/16/1976	5	1	1	1	3	98	2	1	1	0	1	1	98	0	0	2	3	3	0	1	0	12000	1	12000	1	0	0	0	0	0	0	0	1	0	98	7	3	98	5	98	98	98	0
1	1	20	2	1	20	11/21/1987	5	1	2	3	3	98	2	1	1	0	1	0	98	0	1	3	3	3	0	1	0	10000	1	10000	1	0	0	0	1	0	0	0	0	0	98	10	98	98	98	98	98	98	15
0	1	5	1	3	35	4/1/1953	5	1	3	1	3	98	3	1	1	1	1	1	98	1	0	3	3	3	0	1	0	15000	1	600000	0	0	0	0	0	0	0	1	0	0	98	8	13	98	2	98	3	98	6
0	0	98	98	1	32	9/3/1982	4	0	2	1	2	98	3	1	1	1	1	1	98	1	0	6	2	3	0	1	0	7000	1	80000	0	0	0	0	0	0	0	0	1	0	98	8	5	98	8	98	3	98	0
1	1	12	1	1	30	.	6	1	2	1	3	98	2	1	1	1	1	1	98	1	0	4	2	3	0	1	0	10000	1	500000	1	0	0	0	0	0	0	1	0	0	98	7	3	98	1	98	5	98	99
0	0	98	98	3	59	9/11/1952	2	1	1	1	3	98	5	1	1	1	1	1	98	1	0	3	3	3	0	1	0	8000	1	200000	0	0	0	0	0	0	0	0	1	0	98	10	98	98	98	98	98	98	0
1	0	98	98	1	50	11/23/1953	3	1	1	5	3	98	1	1	1	0	1	1	98	0	0	0	3	3	0	1	0	15000	1	10000	0	0	0	0	0	0	0	0	1	0	98	8	3	98	1	98	2	98	0
0	0	98	98	1	10	6/18/1981	6	1	1	1	4	98	2	1	1	1	1	1	98	1	0	6	2	6	0	1	0	8000	1	15000	1	0	0	0	0	0	0	0	1	0	98	8	5	98	1	98	8	98	0
1	1	6	1	1	41	5/19/1974	5	1	1	4	2	98	1	1	0	0	0	0	98	0	0	0	2	3	0	1	0	15000	1	480000	0	0	0	0	1	0	0	0	0	0	98	10	98	98	98	98	98	98	30
0	1	4	1	1	35	7/27/1963	13	1	4	1	2	98	4	1	1	0	1	1	98	1	0	5	3	3	0	1	0	15000	1	30000	1	1	0	0	0	0	0	0	1	0	98	10	98	98	98	98	98	98	30
1	0	98	98	1	56	4/30/1940	4	1	2	1	2	98	3	1	1	0	1	1	98	0	0	0	3	3	0	1	0	10000	1	230000	0	0	0	0	0	0	0	0	1	0	98	10	98	98	98	98	98	98	5
0	1	10	1	1	33	7/29/1983	4	1	1	1	3	98	3	1	1	0	1	1	98	0	0	3	2	6	0	1	0	8000	1	200000	0	0	0	0	0	0	0	0	1	0	98	8	3	98	2	98	1	98
0	1	15	1	1	48	7/12/1963	2	0	1	2	3	98	2	1	1	1	1	1	98	0	0	3	2	0	0	1	0	10000	1	8000	0	0	0	0	0	0	0	0	1	0	98	5	1	98	5	98	2	98	30
0	0	98	98	1	30	3/3/1985	6	0	2	1	4	98	3	1	1	1	1	1	98	0	0	0	3	3	0	1	0	18000	1	300000	0	0	0	0	0	0	0	0	1	0	98	8	3	98	2	98	98	98	10
1	1	7	1	2	29	10/23/1966	5	1	1	1	4	98	3	1	1	1	1	1	98	1	0	2	3	3	0	1	0	9000	1	9000	0	1	0	0	0	0	0	0	1	0	98	5	2	98	3	98	1	98	99
1	1	13	1	1	52	12/30/1982	10	1	3	1	2	98	4	1	1	1	1	1	98	1	0	3	1	3	0	1	0	10000	1	900000	1	0	0	0	0	0	0	0	1	0	98	8	5	98	2	98	3	98	6
0	0	98	98	1	3	3/22/1989	2	0	2	1	2	98	2	2	1	0	0	1	98	1	0	4	1	6	0	1	0	15000	1	16000	0	0	0	0	0	0	0	0	1	0	98	9	5	98	3	98	98	98	0
0	1	2	1	1	8	4/16/1982	3	1	1	1	3	98	2	1	1	0	1	1	98	1	0	3	2	3	0	1	0	24000	1	800000	0	0	0	0	0	0	0	0	1	0	98	9	3	98	2	98	15	Negocio Propio	5
1	1	20	2	1	20	11/20/1953	10	1	3	1	2	98	4	1	1	0	1	1	98	1	0	2	3	3	0	1	0	15000	1	15000	1	0	0	0	0	0	0	1	0	0	98	7	2	98	11	98	98	98	7
1	0	98	98	1	35	11/30/1963	3	1	2	1	2	98	2	1	1	1	1	1	98	1	0	5	2	3	0	1	0	100000	0	300000	0	0	0	0	0	1	0	0	0	0	98	2	5	98	2	98	98	98	25
0	0	98	98	2	10	5/5/1954	5	1	1	4	3	98	2	1	1	0	1	1	98	0	0	3	2	6	0	1	0	15000	1	450000	1	0	0	0	0	0	0	0	1	0	98	10	98	98	98	98	98	98	99
1	1	12	1	1		9/29/1935	1	1	1	1	3	98	1	1	1	1	1	1	98	1	0	3	2	3	0	1	0	4000	1	150000	0	1	0	0	0	0	0	1	0	0	98	3	1	98	3	98	98	98	0
0	1	5	1	1	17	2/28/1998	4	0	3	1	2	98	3	1	1	0	1	1	98	1	1	5	2	3	0	1	0	10000	1	400000	1	0	0	0	0	0	0	0	1	0	98	10	98	98	98	98	98	98	10
0	0	98	98	2	43	11/22/1970	4	1	2	4	3	98	2	1	1	1	1	1	98	1	0	5	3	6	0	1	0	25000	1	25000	0	0	0	0	0	0	0	0	1	0	98	10	98	98	98	98	98	98	0
0	1	5	1	1	66	7/15/1948	3	1	1	1	3	98	2	1	1	0	1	1	98	1	0	3	3	3	0	1	0	8000	1	400000	0	1	1	0	0	1	0	0	0	0	98	6	15	Comida	3	98	1	98	4
0	0	98	98	1	51	11/20/1954	6	1	1	1	1	1	2	1	1	1	1	1	98	1	0	3	3	3	0	1	0	9000	1	50000	1	0	0	1	0	0	0	0	0	0	98	10	98	98	98	98	98	98	8
1	0	98	98	1	14	3/21/1970	5	1	1	1	3	98	2	1	1	1	1	1	98	1	0	3	3	6	0	1	0	15000	1	200000	1	0	0	0	0	0	0	0	1	0	98	5	5	98	3	98	2	98	5
0	1	0.25	1	1	34	7/9/1972	2	1	2	5	3	98	1	1	1	1	1	1	98	1	0	5	4	6	0	1	0	320000	0	270000	0	0	0	0	0	1	0	0	0	0	98	8	1	98	2	98	5	98	0
0	1	4	2	1	30	6/25/1984	5	1	1	1	2	98	2	1	1	1	1	1	98	1	0	3	2	3	0	1	0	16000	1	600000	0	0	0	0	0	0	0	0	1	0	98	3	5	98	2	98	11	98	0
1	1	4	1	1	26	1/1/1989	2	1	1	1	4	98	4	1	1	1	1	1	98	1	0	5	2	3	0	1	1	20000	1	400000	0	0	0	0	0	0	0	0	1	0	98	5	5	98	3	98	8	98	8
0	0	98	98	1	20	6/10/1976	3	0	2	1	2	98	3	1	1	1	1	1	98	1	0	3	1	6	0	1	1	12000	1	600000	0	1	0	0	0	0	0	0	1	0	98	6	10	98	2	98	5	98	99
0	1	3	1	1	29	1/28/1986	4	1	1	1	2	98	2	1	1	1	1	1	98	1	0	2	2	3	0	1	0	15000	1	300000	1	0	0	0	0	0	0	0	1	0	98	5	8	98	5	98	3	98
0	0	98	98	1	1	5/3/1952	1	0	1	3	3	98	1	5	0	0	0	0	98	1	0	3	2	3	0	1	0	5000	1	20000	0	0	1	0	1	0	0	0	0	0	98	3	5	98	8	98	3	98	20
1	0	98	98	1	30	9/1/1984	7	1	2	1	2	98	2	1	1	0	1	1	98	1	0	2	2	3	0	1	0	7000	1	10000	0	0	0	0	0	0	0	0	1	0	98	3	1	98	5	98	98	98	30
1	1		2	1	6	3/7/1984	5	1	2	1	4	98	2	1	1	0	1	0	98	1	0	5	2	3	0	1	0	40000	1	35000	0	0	0	0	0	0	0	0	1	0	98	4	3	98	5	98	98	98	15
1	1	8	1	1	18	11/27/1996	5	0	4	1	2	98	2	1	1	0	1	1	98	1	0	2	3	3	0	2	0	20000	1	20000	0	0	0	0	0	0	0	0	1	0	98	8	5	98	8	98	98	98	0
0	1	5	1	1	8	1/23/1957	2	1	1	1	3	98	2	1	1	1	1	1	98	1	0	3	3	3	0	1	0	250000	0	300000	1	0	0	1	0	0	0	0	0	0	98	10	98	98	98	98	98	98	0
1	1	8	1	1	24	5/4/1990	6	1	1	1	4	98	2	1	1	0	1	1	98	1	0	3	2	3	0	1	0	8000	1	300000	1	0	0	0	0	0	0	1	0	0	98	4	1	98	2	98	5	98	1
1	1	5	1	1	28	8/15/1986	4	1	1	1	1	0	2	1	1	0	1	0	98	1	0	2	3	6	0	2	0	30000	1	500000	1	0	0	1	0	0	0	0	0	0	98	10	98	98	98	98	98	98	0
0	0	98	98	1	59	4/7/1956	2	1	1	1	2	98	2	1	1	1	1	1	98	1	0	0	2	3	0	1	0	130000	0	130000	0	1	0	0	0	0	0	0	1	0	98	10	98	98	98	98	98	98	30
1	1	5	1	1	50	9/24/1949	5	1	1	5	3	98	1	1	1	0	1	1	98	0	0	0	3	3	0	1	0	10000	1	8000	0	1	0	0	0	0	0	0	1	0	98	5	3	98	2	98	5	98	15
0	1	5	1	1	12	8/8/1975	8	0	3	1	3	98	2	1	1	1	1	1	98	1	1	6	3	3	0	1	0	420000	0	350000	0	0	0	0	0	0	0	0	0	1	Estudiar	10	98	98	98	98	98	98	0
1	1	25	1	1	29	12/30/1982	3	1	1	1	4	98	2	1	1	1	1	1	98	1	0	3	3	3	0	1	0	20000	1	450000	1	0	0	1	0	0	0	0	0	0	98	10	98	98	98	98	98	98	15
1	1	25	1	2	40	8/5/1975	5	1	2	1	3	98	2	1	1	1	1	1	98	0	0	0	3	3	0	1	0	30000	1	20000	0	0	0	0	0	0	0	1	0	0	98	7	1	98	3	98	5	98	0
1	1	15	1	1	45	5/13/1969	3	1	2	4	3	98	2	1	1	0	1	1	98	1	0	3	3	3	0	1	0	20000	1	450000	0	0	0	0	0	0	0	0	1	0	98	10	98	98	98	98	98	98	0
0	1	0.5	1	1	25	12/15/1982	7	1	3	1	1	1	4	2	0	0	0	0	98	1	0	3	6	3	0	1	0	15000	1	15000	1	1	0	0	0	0	0	0	1	0	98	6	5	98	8	98	1	98	30
0	1	8	1		30	12/13/1985	7	1	2	1	3	98	3	1	1	0	1	1	98	1	0	5	3	6	0	1	0	20000	1	500000	1	0	0	0	0	0	0	0	1	0	98	9	5	98	98	98	98	98	0
0	1	8	1	1	27	11/21/1987	2	0	2	1	2	98	2	1	1	0	1	1	98	1	0	2	3	0	1	1	0	10000	1	10000	0	0	0	0	0	0	0	0	1	0	98	6	1	98	3	98	6	98	0
1	1	0.75	1	1	13	5/9/1991	6	1	1	1	3	98	2	1	1	0	1	1	98	1	0	3	6	3	0	1	0	18000	1	600000	0	0	1	0	1	0	0	0	0	0	98	5	1	98	3	98	2	98	0
0	0	98	98	1	30	3/24/1952	1	1	1	2	3	98	1	1	1	0	1	1	98	1	0	3	3	3	0	1	0	8000	1	200000	0	1	0	0	0	0	0	0	1	0	98	7	6	98	3	98	1	98	4
0	0	98	98	1	31	7/15/1984	5	1	1	6	2	98	2	1	1	0	1	1	98	0	0	3	2	3	0	1	0	5000	1	200000	0	0	0	0	0	0	0	0	1	0	98	10	98	98	98	98	98	98	0
0	0	98	98	1	24	9/26/1990	8	1	2	1	2	98	8	2	1	0	0	0	98	1	0	4	4	3	0	1	0	18000	1	10000	1	0	0	0	0	0	0	0	1	0	98	5	8	98	5	98	3	98	0
1	1	6	1	1	22	12/5/1954	6	1	2	3	3	98	0	1	1	1	1	1	98	1	0	2	3	3	0	1	1	20000	1	20000	0	1	0	0	0	0	0	0	1	0	98	4	3	98	2	98	14	98	99
1	1	2	2	1	31	3/16/1976	4	1	1	1	3	98	4	1	1	1	1	1	98	1	0	4	2	3	0	1	0	10000	1	200000	0	0	0	0	0	0	0	0	1	0	98	7	3	98	8	98	98	98	0
1	1	2	2	1	34	10/27/1980	3	0	3	2	2	98	6	1	1	1	1	1	98	1	0	3	3	3	0	1	0	6000	1	100000	0	0	0	0	0	0	0	0	1	0	98	10	98	98	98	98	98	98	99
0	1	10	1	1	21	8/6/1978	6	0	2	1	3	98	2	1	1	1	1	0	98	1	0	5	2	3	0	1	0	7000	1	45000	1	0	0	1	0	0	0	0	0	0	98	5	3	98	2	98	1	98	0
1	1	7	1	1	20	1/16/1967	5	1	2	1	1	1	1	1	1	1	1	1	98	0	0	0	3	3	0	1	0	7000	1	400000	1	0	0	0	0	0	0	0	1	0	98	1	1	98	5	98	8	98	30
0	0	98	98	1	5	12/31/1953	1	1	1	2	3	98	1	1	1	1	1	1	98	1	0	3	4	6	0	1	0	15000	1	300000	0	0	0	0	0	0	0	0	1	0	98			.		.		.	0
0	0	98	98	1	28	3/16/1986	4	1	1	1	1	0	2	1	1	1	1	1	98	1	0	3	2	3	0	1	0	20000	1	300000	1	0	0	0	0	0	0	0	1	0	98	9		.		.		.	99
1	1	4	1	1	36	5/15/1979	6	1	1	2	3	98	1	5	0	0	0	1	98	0	0	3	2	3	0	1	0	150000	0	200000	0	0	0	0	0	0	0	0	1	0	98	1		.		.		.	20
0	0	98	98	1	8	10/13/1965	3	1	1	3	4	98	3	2	1	0	0	1	98	0	0	3	2	3	0	1	0	10000	1	100000	0	0	0	0	0	0	0	1	0	0	98	10	98	98	98	98	98	98	30
1	1	6	2	2	57	12/27/1957	1	1	1	2	3	98	4	1	1	1	1	1	98	1	0	3	4	0	0	2	0	20000		500000	0	0	0	0	0	0	0	0	1	0	98	10	98	98	98	98	98	98	99
1	0	98	98	1	28	1/24/1987	5	1	2	1	3	98	3	1	1	1	1	1	98	1	0	5	2	3	0	1	0	7000	1	210000	0	0	0	1	1	0	0	0	0	0	98	10	98	98	98	98	98	98	0
0	0	98	98	1	10	10/15/1967	8	1	1	1	3	98	2	1	1	0	1	1	98	1	0	3	2	6	0	1	0	10000	1	400000	1	0	1	0	0	0	0	0	0	1	Trabajar	10	98	98	98	98	98	98	99
1	1	0.333333	1	1	39	3/13/1975	3	1	1	4	3	98	2	1	1	1	1	1	98	0			2	3	0	2	0	30000	1	450000	0	0	0	0	0	0	0	1	0	0	98	9	3	98	98	98	98	98
1	1	8	1	1	18	6/24/1935	3	1	2	2	3	98	2	1	1	1	1	1	98	1	0	3	3	3	0	1	0	5000	1	80000	0	0	0	0	0	0	0	0	1	0	98	5	3	98	2	98	5	98	0
1	0	98	98	3	28	11/16/1942	2	1	2	2	3	98	1	1	1	1	1	1	98	1	0	3	3	3	0	1	0	8000	1	70000	0	1	0	0	0	0	0	0	1	0	98	9	3	98	1	98	98	98	30
0	0	98	98	1	42	8/15/1972	7	0	3	1	4	98	4	1	1	1	1	1	98	1	0	5	1	6	0	1	0	15000	1	5000	0	0	0	0	0	0	0	0	1	0	98	10	98	98	98	98	98	98	0
0	0	98	98	2	40	10/25/1939	4	1	4	1	2	98	4	1	1	1	1	1	98	1	0	5	3	3	0	1	0	5000	1	8000	0	1	0	0	0	0	0	0	1	0	98	3	2	98	98	98	98	98	15
0	1	2	2	1	42	11/16/1968	7	1	1	1	2	98	4	1	1	0	1	1	98	1	0	3	4	0	0	1	0	25000	1	22000	1	0	0	0	0	0	0	0	1	0	98	10	98	98	98	98	98	98	3
1	0	98	98	1	6	6/12/1973	7	1	2	1	2	98	4	1	1	0	1	0	98	1	0	5	4	3	0	1	0	15000	1	20000	1	1	0	0	0	0	0	0	1	0	98	10	98	98	98	98	98	98	1
1	1	10	1	1	15	6/11/1988	4	1	1	1	2	98	2	1	1	1	1	1	98	1	0	5	2	3	0	1	0	6000	1	400000	1	0	0	0	0	0	0	0	1	0	98	3	5	98	8	98	2	98	30
0	1	9	1	1	15	3/31/1990	5	0	3	1	2	98	2	1	1	1	1	1	98	1	0	3	1	3	0	1	0	10000	1	100000	1	0	0	0	0	0	0	0	1	0	98	10	98	98	98	98	98	98	1
1	0	98	98	1	11	5/25/1962	3	1	1	1	3	98	4	1	1	1	1	1	98	0	0	0	2	3	0	1	0	10000	1	200000	1	0	0	0	0	0	0	1	0	0	98	3	1	98	3	98	2	98	0
1	1	9	1	1	57	7/28/1958	1	1	1	2	3	98	3	1	1	1	1	1	98	1	0	5	3	3	0	1	0	12000	1	120000	0	0	0	0	0	0	0	0	1	0	98	5	6	98	3	98	2	98	5
0	0	98	98	1	20	4/12/1951	1	1	1	2	3	98	4	1	1	1	1	1	98	0	0	0	3	0	0	1	0	6000	1	200000	0	0	0	0	0	0	0	0	1	0	98	5	3	98	5	98	98	98	15
1	1	7	1	1	22	8/24/1961	5	0	2	1	3	98	4	1	1	1	1	1	98	1	0	2	3	4		1	0	7000	1	480000	0	0	0	1	1	0	0	0	0	0	98	7	3	98	2	98	5	98	99
0	0	98	98	1	34	4/2/1979	1	1	1	5	3	98	1	1	1	1	1	1	98	0	0	0	3	0	0	1	0	7000	1	150000	0	0	0	0	0	0	0	0	1	0	98	6	3	98	5	98	2	98	0
0	1	2	1	1	0.666667	4/20/1976	2	1	1	1	3	98	1	1	1	0	1	1	98	1	0	4	2	6	0	1	0	300000	0	300000	0	0	0	0	1	0	0	0	0	0	98	10	98	98	98	98	98	98	15
0	1	10	2	1	48	3/22/1967	8	0	2	1	2	98	2	1	1	1	1	1	98	1	0	3	4	3	0	1	0	20000	1	15000	0	0	0	0	0	0	0	0	1	0	98	10	98	98	98	98	98	98	99
1	0	98	98	1	19.0833	7/13/1942	1	1	1	1	2	98	3	1	1	0	1	0	98	0	0	3	3	3	0	1	0	4000	1	80000	0	0	0	0	0	0	0	0	1	0	98	3	4	98	1	98	2	98	0
1	1	2	1	1	50	1/30/1961	1	0	1	1	2	98	2	1	1	0	1	1	98	1	0	3	1	3	0	1	0	15000	1	100000	0	0	0	0	1	0	0	0	0	0	98	8	1	98	2	98	5	98	99
1	1	10	1	1	23	9/23/1991	4	1	2	1	3	98	3	1	1	1	1	1	98	1	0	3	2	3	0	1	0	30000	1	300000	0	0	0	0	0	0	0	0	1	0	98	8	5	98	2	98	98	98	0
0	1	5	1	1	40	8/10/1954	2	1	1	1	1	0	3	1	1	1	1	0	98	1	0	2	2	4	1	1	0	16000	1	350000	0	0	0	0	0	0	0	0	1	0	98	8	1	98	98	98	98	98	0
1	1	5	1	1	6	7/2/1992	3	0	2	1	3	98	2	1	1	1	1	1	98	1	0		4	3	0	1	0	10000	1	450000	0	0	0	0	0	0	0	0	1	0	98	5	5	98	2	98	98	98	0
1	1	2	1	1	30	2/20/1986	5	1	1	1	3	98	2	1	1	0	1	1	98	1	0	3	2	2	0	1	0	30000	1	220000	0	0	0	1	0	0	0	0	0	0	98	10	98	98	98	98	98	98	1
1	0	98	98	1	40	10/8/1952	4	1	4	1	2	98	5	1	1	1	1	1	98	1	0	5	3	2	0	1	0	30000	1	30000	0	0	0	0	0	0	0	0	0	1	Trabajar	7	1	98	14	98	9	98	0
1	0	98	98	1	1	9/7/1967	7	1	3	1	3	98	2	1	1	1	1	1	98	0	0	0	2	3	0	1	0	2500	1	5000	0	0	0	0	0	0	0	0	1	0	98	8	3	98	5	98	2	98	30
1	1	5	2	1	34	10/19/1980	4	1	1	1	2	98	3	1	1	1	1	1	98	1	0	3	3	3	0	1	0	20000	1	15000	0	0	0	0	0	0	0	0	1	0	98	4	1	98	6	98	98	98	1
1	1	10	2	1	40	10/18/1961	5	1	1	1	2	98	2	1	1	0	1	1	98	1	0	2	4	3	0	1	0	11000	1	11000	0	0	1	0	0	0	0	0	1	0	98	8	5	98	98	98	98	98	4
1	0	98	98	1	52	8/4/1962	4	1	2	1	3	98	3	1	1	1	1	1	98	1	0		2	3	0	1	0	3000	1	120000	0	0	0	0	0	0	0	0	1	0	98	5	3	98	1	98	2	98	99
0	1	9	1	1	27	3/29/1988	4	1	1	1	3	98	2	1	1	1	1	1	98	0	0	5	2	3	0	1	0	25000	1	450000	1	0	0	1	0	0	0	0	0	0	98	10	98	98	98	98	98	98	4
1	1	8	1	2	30	9/7/1954	1	1	1	2	3	98	1	1	1	1	1	1	98	1	0	3	3	3	0	1	0	7000	1	150000	0	0	0	0	0	0	0	0	1	0	98	10	98	98	98	98	98	98	15
0	0	98	98	2	50	8/26/1965	3	1	2	1	3	98	3	1	1	0	1	1	98	1	0	2	2	3	0	1	0	520000	0	500000				0	0	0	0	0	1	0	98	8	3	98	1	98	7	98	0
0	0	98	98	1	57	9/28/1944	1	1	1	5	3	98	1	1	1	0	1	1	98	1	0	2	3	3	0	1	0	4000	1	7000	0	1	0	0	1	0	0	0	0	0	98	5	6	98	3	98	98	98	0
0	1	9	1	1	36	1/13/1976	5	1	1	1	2	98	3	1	1	1	1	1	98	0	0	0	2	3	0	1	0	20000	1	600000	1	0	0	1	0	0	0	0	0	0	98	8	2	98	5	98	8	98	99
0	0	98	98	1	27	4/1/1988	2	1	1	2	3	98	1	1	1	0	1	1	98	1	0	2	2	6	0	1	0	300000	0	300000	0	0	0	0	0	0	0	0	1	0	98	10	98	98	98	98	98	98	99
1	0	98	98	1	27	2/2/1988	6	0	2	1	2	98	3	1	1	1	1	1	98	1	0	5	3	3	0	1	0	9000	1	52000	1	0	0	1	0	0	0	0	0	0	98	10	98	98	98	98	98	98	0
0	0	98	98	1	34	4/23/1980	4	1	1	1	3	98	1	1	1	0	1	1	98	1	0	3	3	0	0	1	0	15000	1	350000	0	0	0	0	0	0	0	1	0	0	98	4	3	98	12	98	14	98	99
0	1	2	2	1	2	.	5	1	1	1	4	98	2	1	1	0	1	0	98	1	1	5	2	3	0	1	0	6000	1	6000	0	0	0	0	0	1	0	0	0	0	98	4	9	98	15	Negocio Propio	98	98	0
0	0	98	98	1	20	6/26/1974	4	1	2	4	3	98	2	1	1	1	1	1	98	0	0	3	4	4	0	1	0	18000	1	300000	0	0	0	0	0	0	0	0	1	0	98	7	1	98	98	98	98	98	3
0	0	98	98	2	40	12/30/1966	5	1	2	1	3	98	2	1	1	1	1	1	98	1	0	3	3	3	0	1	0	9000	1	450000	0	0	0	0	0	0	0	0	1	0	98	9		.		.		.	15
0	1	10	2	1	20	9/8/1995	3	0	2	1	3	98	1	1	1	1	1	1	98	1	0	3	6	3	0	1	0	10000	1	25000	0	0	0	0	0	0	0	0	1	0	98	6	6	98	98	98	98	98	0
0	0	98	98	1	8	12/17/1961	5	1	2	1	2	98	2	1	1	1	1	1	98	1	0	5	2	3	0	1	0	8000	1	300000	1	0	0	0	0	0	0	1	0	0	98	10	98	98	98	98	98	98	99
1	1	10	1	1	20	1/6/1977	3	1	1	1	2	98	3	1	1	1	1	1	98	1	0	2	2	3	0	1	0	8000	1	240000	1	0	0	0	0	0	0	0	1	0	98	6	8	98	5	98	2	98	0
0	1	1	1	1	20	1/7/1995	6	0	2	1	1	0	2	1	1	0	1	1	98	1	1	5	3	3	0	1	1	200000	0	250000	1	0	0	0	0	1	0	0	0	0	98	6	3	98	2	98	8	98	15
1	1	2	1	1	5	5/19/1993	4	1	1	3	4	98	1	2	1	0	0	0	98	1	0	2	2	3	0	1	0	11000	1	250000	0	0	0	0	0	0	0	0	1	0	98	9	5	98	3	98	12	98	3
1	1	2	1	1	41	11/23/1973	2	0	2	1	1	0	3	1	1	0	1	1	98	0	0	0	6	3	0	1	0	5000	1	7000	0	0	0	0	0	0	0	0	1	0	98	8	1	98	6	98	5	98	15
1	1	20	2	2	45	10/30/1960	7	1	3	1	2	98	8	1	1	1	1	1	98	1	0	2	3	3	0	2	0	20000	1	600000	0	0	1	0	0	0	0	0	1	0	98	9	1	98	5	98	11	98	0
0	0	98	98	1	22	5/27/1992	4	1	1	2	3	98	2	1	1	1	1	1	98	1	0	4	2	6	0	1	0	10000	1	500000	0	0	0	0	0	0	0	0	1	0	98	7	5	98	3	98	98	98	30
0	0	98	98	1	19	12/27/1995	2	0	2	1	2	98	3	1	1	1	1	1	98	1	0	4	2	6	0	1	0	20000	1	400000	0	0	0	0	0	0	0	0	1	0	98	4	3	98	5	98	8	98	7
1	1	1	1	1	25	3/29/1990	3	0	2	1	3	98	2	3	0	0	0	0	98	1	0	5	2	3	0	1	0	20000	1	300000	0	0	0	0	0	0	0	0	0	1	Tener su vivienda propia	3	5	98	15	Bienestar para la familia	3	98	0
1	1	6	2	1	56	2/25/1959	2	1	2	1	1		1	1	1	1	1	1	98	0	0	3	2	0	0	1	0	15000	1	300000	0	0	0	0	0	0	0	0	1	0	98	8	1	98	5	98	98	98	8
0	0	98	98	1	47	10/2/1960	4	1	2	1	2	98	2	1	1	1	1	1	98	1	0	3	2	3	0	1	0	15000	1	350000	0	0	0								.	8	1	98	5	98	98	98	2
0	0	98	98	1	9	1/28/1983	6	0	2	1	2	98	5	1	1	1	1	1	98	1	0	4	2	6	0	1	0	17000	1	120000	1	0	0	0	0	0	0	0	1	0	98	8		.		.		.	0
1	1	10	1	1	10	3/27/1958	4	1	2	1	3	98	2	1	1	1	1	1	98	1	0	3	2	3	0	1	0	10000		300000	1	1	0	0	0	0	0	1	0	0	98	5	3	98	1	98	2	98	0
0	0	98	98	1	27	11/15/1987	4	1	2	1	2	98	3	1	1	1	1	1	98	1	0	3	2	3	0	1	0	500000	0	1500000	0	0	0	1	0	0	0	0	0	0	98	7	1	98	4	98	5	98	2
1	1	6	1	1	20	8/10/1990	2	1	1	2	3	98	1	2	1	0	0	0	98	1	0	5	4	3	0	1	0	9000	1	180000	1	0	0	0	0	0	0	0	1	0	98	7	1	98	3	98	9	98	20
1	1	3	1	1	30	12/29/1955	4	0	3	1	2	98	3	2	1	1	0	1	98	1	0	5	3	3	0	2	0	600000	0	350000	0	0	0	0	0	0	0	0	1	0	98	10	98	98	98	98	98	98	30
0	0	98	98	1	20	1/15/1953	3	0	3	1	4	98	2	1	1	1	1	1	98	1	0	3	3	3	0	1	0	15000	1	180000	0	0	0	0	0	0	0	0	1	0	98	6	1	98	3	98	5	98	0
0	0	98	98	1	6	7/13/1966	5	1	3	1	2	98	1	1	1	1	1	1	98	0	0	3	2	3	0	1	0	10000	1	200000	0	0	0	0	0	0	0	0	1	0	98	8	5	98	8	98	1	98	0
1	1	15	1	1	30	1/25/1979	3	1	1	1	2	98	2	1	1	1	1	1	98	1	0	5	4	3	0	2	0	20000	1	600000	0	0	0	0	0	0	0	1	0	0	98	8		.		.		.	0
1	1	13	1	1	52	7/22/1963	5	1	1	1	3	98	2	1	1	1	1	1	98	1	1	3	2	3	0	1	0	10000	1	400000	1	0	0	0	0	0	0	1	0	0	98	5	3	98	8	98	11	98	30
0	0	98	98	3	27	11/13/1975	8	1	2	5	3	98	3	1	1	0	1	1	98	1	0	2	2	3	0	1	0	23000	1	22000	1	0	0	0	0	0	0	1	0	0	98	7	3	98	2	98	5	98	4
1	0	98	98	1	10	2/23/1981	2	1	1	2	3	98	2	1	1	1	1	0	98	1	0	5	3	3	0	1	0	8000	1	380000	0	0	0	0	0	0	0	0	1	0	98	1	5	98	3	98	2	98	0
1	1	6	1	1	21	6/21/1993	3	0	2	4	3	98	2	1	1	0	1	1	98	1	1	3	2	0	0	1	0	30000	1	15000	0	0	0	0	0	0	0	0	1	0	98	8	5	98	2	98	8	98	0
0	0	98	98	1	65	1/14/1949	2	1	2	1	2	98	3	1	1	1	1	1	98	0	0	0	1	3	0	1	0	12000	1	10000	0	0	0	0	0	0	0	0	1	0	98	2	2	98	98	98	98	98	0
1	1	20	2	1	48	1/3/1967	7	1	2	1	4	98	3	1	1	0	1	1	98	1	0	3	3	3	0	1	0	8000	1	80000	1	0	0	0	0	0	0	0	1	0	98	10	98	98	98	98	98	98	15
0	0	98	98	2	20	12/31/1944	2	1	1	1	3	98	5	1	1	1	1	1	98	0	0	0	4	3	0	1	0	15000	1	130000	0	0	0	0	0	0	0	0	1	0	98	10	98	98	98	98	98	98	10
0	0	98	98	3	15	10/10/1958	1	0	1	1	2	98	4	1	1	1	1	1	98	1	0	3	1	0	0	1	0	10000	1	300000	0	0	0	0	0	0	0	0	1	0	98	10	98	98	98	98	98	98	0
0	1	12	1	1		6/16/1961	5	1	1	1	2	98	2	1	1	1	1	1	98	1	0	5	3	3	0	1	0	8000	1	150000	0	0	0	0	0	0	0	1	0	0	98	4	5	98	1	98	2	98	20
0	0	98	98	2		3/24/1963	7	1	2	1	4	98	3	1	1	1	1	1	98	1	0	5	3	3	0	1	0	18000	1	400000	1	0	0	0	0	0	0	1	0	0	98	6	1	98	3	98	98	98	3
1	1	0.416667	1	1	40	7/10/1974	6	1	1	1	1	1	3	1	1	0	1	1	98	1	0	5	2	3	0	1	0	300000	0	600000	0	0	0	0	0	0	0	0	1	0	98	2	5	98	1	98	9	98	99
0	1	15	1	3	20	11/26/1950	2	1	1	1	3	98	4	1	1	1	1	1	98	1	0	4	3	4	0	2	0	50000	1	30000	0	0	0	1	0	0	0	0	0	0	98	9	5	98	98	98	98	98	8
0	0	98	98	1	2	5/5/1991	1	0	1	2		98	1	1	1	0	1	0	98	1	0	4	2	6	0	1	0	15000	1	450000	0	0	0	0	0	0	0	0	1	0	98	4	5	98	3	98	8	98	8
0	1	8	1	1	11	8/12/1988	2	1	1	1	3	98	3	1	1	1	1	1	98	1	0	2	2	2	1	1	0	20000	1	350000	1	0	0	0	0	1	0	0	0	0	98	7	3	98	2	98	8	98	0
0	0	98	98	1	28	.	2	1	1	2	3	98	1	1	1	1	1	1	98	0	0	0	4	3	0	1	0	20000	1	500000	0	0	0	0	0	0	0	0	1	0	98	10	98	98	98	98	98	98	15
0	1	11	1	1	29	10/25/1985	2	1	1	2	3	98	5	1	1	1	1	1	98	1	0	6	2	6	0	1	0	500000	0	500000	0	0	0	0	0	0	0	0	1	0	98	10	98	98	98	98	98	98	99
1	1	14	2	1	25	4/9/1971	4	1	1	1	3	98	2	1	1	1	1	1	98	1	0	4	3	6	0	1	0	15000	1	15000	0	0	0	0	0	0	0	0	1	0	98	10	98	98	98	98	98	98	15
1	1	6	2	1	46	4/12/1968	11	0	3	1	1	1	4	1	1	1	1	1	98	1	0	5	3	3	0	1	0	10000	1	500000	0	0	0	1	0	0	0	0	0	0	98	8	2	98	1	98	98	98	20
0	0	98	98	1	7	10/24/1970	9	1	1	1	2	98	2	1	1	0	0	1	98	1	0	3	2	6	0	1	0	250000	0	250000	1	0	1	0	0	0	0	0	1	0	98	10	98	98	98	98	98	98	99
0	0	98	98	1	60	10/6/1937	1	1	1	1	2	98	5	1	1	1	1	1	98	1	1	2	2	3	0	1	0	105000	0	80000	0	1	0	0	0	0	0	0	1	0	98	7	1	98	5	98	8	98	3
1	0	98	98	1	3	2/13/1981	3	1	1	2	3	98	1		1	0	1	1	98	1	0	5	2	3	0	1	0	6000	1	100000	0	0	0	0	0	0	0	0	1	0	98	9	3	98	5	98	1	98	99
0	0	98	98	2	45	5/22/1960	2	1	2	5	3	98	2	1	1	1	1	1	98	1	0		3	3	0	1	0	10000	1	250000	0	0	0	0	0	0	0	0	1	0	98	5	3	98	5	98	1	98	99
1	1	7	1	2	14	3/17/1983	4	1	1	1	3	98	3	1	1	1	1	0	98	1	0	5	4	6	0	1	0	12000	1	12000	0	0	0	0	0	0	0	0	1	0	98	10	98	98	98	98	98	98	0
0	0	98	98	1	69	8/24/1946	3	1	3	6	4	98	1	2	1	0	0	1	98	0	0	0	3	3	0	1	0	12000	1	230000	0	1	0	0	0	0	0	0	1	0	98		3	98	5	98	98	98	99
1	0	98	98	1	25	4/1/1971	4	1	1	1	3	98	2	1	1	0	1	1	98	1	0	2	3	6	0	1	0	25000	1	600000	0	0	0	0	0	0	0	0	1	0	98	7		.		.		.	0
0	0	98	98	1	21	4/14/1994	4	1	2	1	3	98	2	1	1	0	1	1	98	1	0	5	3	3	0	1	0	9000	1	300000	1	0	0	0	0	1	0	0	0	0	98	9	3	98	5	98	2	98	99
1	1	1	2	2	42	8/15/1947	3	1	1	1	3	98	2	1	1	1	1	1	98	1	0	3	4	3	0	1	0	13000	1	650000	0	1	0	0	0	0	0	0	1	0	98	5	15	Pensión	13	98	98	98	30
0	0	98	98	1	19	4/23/1986	4	1	1	1	1	1	1	1	1	1	1	1	98	1	0	2	2	3	0	1	0	15000	1	60000	1	0	0	0	0	0	0	1	0	0	98	4	2	98	98	98	98	98	0
0	0	98	98	1	60	4/17/1948	1	1	1	2		98	1	1	1	0	1	1	98	1	0	2	3	6	0	1	0	3000	1	40000	0	0	0	0	0	0	0	0	1	0	98	7	1	98	98	98	98	98	15
1	1	7	2	2	25	10/8/1989	7	0	2	1	3	98	2	1	1	0	1	1	98	1	0	3	2	3	0	1	0	15000	1	10000	1	0	0	0	0	0	0	0	1	0	98	10	98	98	98	98	98	98	15
0	0	98	98	1	10	3/8/1973	4	1	1	1	3	98	1	1	1	1	1	1	98	1	0	5	3	3	0	1	0	21000	1	200000	0	0	0	0	0	1	0	0	0	0	98	7	5	98	1	98	98	98	0
0	0	98	98	1	47	9/23/1952		1	1	2	4	98	3	1	1	1	1	1	98	1	0	3	3	3	0	1	0	10000	1	300000	0	1	0	0	0	0	0	0	0	1	Póliza Colpensiones	10	98	98	98	98	98	98	0
0	0	98	98	1	25	6/5/1975	7	0	2	5	3	98	2	1	1	0	1	1	98	1	0	3	4	6	0	1	0	20000	1	600000	1	0	0	0	0	0	0	0	1	0	98	8	3	98	2	98	98	98	0
0	0	98	98	1	17	5/28/1992	5	1	1	1	3	98	3	1	1	0	1	1	98	1	0	5	1	3	0	1	0	8000	1	100000	1	0	0	0	0	0	0	0	1	0	98	8	5	98	3	98	9	98	0
1	1	7	1	1	20	11/17/1984	8	1	3	1	3	98	3	1	1	0	1	1	98	1	0	2	3	0	0	1	0	20000	1	400000	0	0	0	0	1	0	0	0	0	0	98	8	3	98	5	98	98	98	15
0	1	8	1	1	10	8/12/1979	5	1	1	1	3	98	3	1	1	1	1	1	98	1	0	4	2	3	0	1	0	6000	1	240000	0	0	0	0	0	0	0	0	1	0	98	5	3	98	5	98	98	98	3
1	1	19	1	1	20	4/13/1976	3	1	1	1	3	98	2	1	1	0	1	1	98	1	1	3	2	3	0	1	0	10000	1	300000	0	0	0	0	0	0	0	0	1	0	98	5	3	98	5	98	1	98	15
0	0	98	98	2		5/3/1949	1	1	1	2	3	98	1	1	1	1	1	1	98	0	0	0	3	3	0	1	0	150000	0	150000	0	1	0	0	0	0	0	0	1	0	98	7	1	98	2	98	98	98	2
1	1	8	1	1	39	9/5/1977	3	1	2	1	1	1	4	1	1	1	1	1	98	1	0	0	2	0	0	1	0	8000	1	600000	0	0	0	0	0	0	0	0	1	0	98	8	5	98	98	98	98	98	8
0	0	98	98	2	10.3333	3/29/1946	4	1	1	1	3	98	5	1	1	1	1	1	98	1	0	3	2	6	0	1	0	.		600000	1	1	0	1	0	0	0	0	0	0	98	9	1	98	98	98	98	98	0
0	0	98	98	1	2	5/3/1980	2	0	2	2	3	98	1	1	1	0	1	1	98	1	0	2	2	6	0	1	0	600000	0	600000	0	0	0	0	0	0	0	0	1	0	98	10	98	98	98	98	98	98	99
1	0	98	98	1	11	12/16/1969	7	1	1	1	3	98	4	1	1	1	1	1	98	1	0	3	3	0	0	2	0	25000	1	800000	0	0	0	1	0	0	0	0	0	0	98	9	2	98	1	98	5	98	0
0	1	2	2	2	25	8/31/1990	6	0	5	5	3	98	3	1	1	1	1	1	98	1	0	4	3	3	0	1	0	350000	0	250000	0	0	0	0	0	1	0	0	0	1	Estudiar	8	5	98	3	98	8	98	0
1	1	7	2	1	16	10/3/1978	4	1	1	1	2	98	2	1	1	0	1	1	98	1	0	3	3	3	0	1	0	30000	1	30000	0	0	0	0	0	0	0	0	1	0	98	8	1	98	5	98	98	98	0
1	1	2	1	1	54	10/22/1948	3	1	1	1	2	98	1	1	1	1	1	1	98	1	0	2	1	3	1	1	0	15000	1	300000	0	0	0	0	1	0	1	0	0	0	98	10	98	98	98	98	98	98	7
0	1	7	1	1	0.416667	6/20/1994	3	1	1	1	3	98	1	1	1	0	1	1	98	0	0	3	4	6	0	1	0	12000	1	450000	0	0	0	0	0	0	0	0	1	0	98	10	98	98	98	98	98	98	0
1	1	8	1	1	30	11/2/1930	2	1	2	3	4	98	1	1	1	1	1	0	98	0	0	0	4	3	0	1	0	5000	1	4000	0	1	0	0	0	0	0	0	1	0	98	10	98	98	98	98	98	98	99
0	1	16	1	1	20	7/9/1968	2	1	2	5	3	98							98	0	0	0	1	6	0	1	0	15000	1	250000	0	0	0	0	0	0	0	0	1	0	98	8		.		.		.	10
0	0	98	98	1	36	6/28/1946	2	1	1	2	3	98	1	1	1	0	1	1	98	1	0	5	2	6	0	1	0	200000	0	200000	0	1	0	0	0	0	0	0	1	0	98	10	98	98	98	98	98	98	99
0	0	98	98	1	55	10/22/1957	1	1	1	5	3	98	3	1	1	0	1	1	98	1	0	3	2	6	0	1	0	100000	0	100000	0	0	0	1	0	0	0	0	0	0	98	10	98	98	98	98	98	98	7
0	1	6	1	1	25	12/24/1965	3	1	1	1	3	98	3	1	1	1	1	1	98	1	0	2	6	3	0	1	0	8000	1	250000	0	0	0	0	1	0	0	0	0	0	98	5	9	98	3	98	5	98	3
1	1	10	2	1	28	3/13/1987	3	1	1	2	3	98	1	3	1	0	0	1	98	1	0	2	3	3	0	1	0	25000	1	25000	0	0	0	0	0	0	0	0	1	0	98	10	98	98	98	98	98	98	99
1	0	98	98	1	45	5/6/1960	5	1	2	1	2	98	2	1	1	1	1	1	98	1	0	4	3	3	0	1	0	20000	1	500000	0	0	0	0	0	0	0	1	0	0	98	10	98	98	98	98	98	98	0
1	1	6	1	1	8	8/21/1976	5	1	1	1	2	98	2	1	1	1	1	1	98	0	0	3	2	3	0	1	0	9000	1	200000	1	0	0								.	9	2	98	98	98	98	98	4
1	0	98	98	1	7	3/8/1996	2	1	1	1	3	98	2	1	1	1	1	1	98	1	0	5	3	3	0	2	0	650000	0	250000	0	0	0	0	1	0	0	0	0	0	98	10	98	98	98	98	98	98	0
0	0	98	98		10	8/22/1967	3	1	1	1	3	98	3	1	1	1	1	1	98	1	0	4	1	1	0	2	0	20000	1	600000	0	0	0	0	0	0	0	0	1	0	98	8	1	98	3	98	5	98	0
1	1	4	2	1	15	7/22/1977	3	1	1	1	3	98	1	1	1	0	1	1	98	1	0	2	2	3	0	1	0	25000	1	200000	0	0	0	0	0	0	0	0	1	0	98	4	1	98	3	98	98	98	30
0	0	98	98	1	63	4/8/1951	1	1	1	5	3	98	1	1	1	1	1	1	98	1	0	3	3	6	0	1	0	15000	1	30000	0	1	0	0	0	0	0	0	1	0	98	5	6	98	98	98	98	98	20
0	0	98	98	1	21	3/27/1994	3	1	2	1	3	98	2	1	1	1	1	1	98	1	0	4	2	3	0	1	0	120000	0	80000	0	0	0	0	0	1	0	0	0	0	98	5	3	98	2	98	98	98	20
0	0	98	98	2	45	7/29/1959	2	1	2	1	3	98	3	1	1	1	1	1	98	1	0	2	3	4	0	1	0	387000	0	387000	0	0	0	0	0	0	1	0	0	0	98	5	3	98	2	98	98	98	0
1	1	0.25	1	1	44	4/10/1971	3	1	2	2	3	98	1	1	1	1	1	1	98	1	0	2	3	3	0	1	0	20000	1	20000	0	0	0	0	0	0	0	0	1	0	98	8	1	98	3	98	98	98	0
0	0	98	98	1	1	11/27/1960	4	1	1	2	4	98	1	1	1	1	1	1	98	1	0	4	2	0	0	1	0	15000	1	11000	0	0	0	0	0	0	0	0	1	0	98	7	1	98	3	98	5	98	1
1	1	4	1	1	29	3/26/1986	3	1	1	2	3	98	1	1	1	1	1	1	98	1	0	5	2	6	0	1	0	200000	0	450000	1	0	0	0	0	0	0	0	1	0	98	5	5	98	8	98	3	98	99
0	0	98	98	1	32	8/7/1963	1	1	1	5	3	98	1	1	1	0	1	1	98	1	0	3	4	6	0	1	0	8000	1	240000	0	0	0	1	0	0	0	0	0	0	98	4	1	98	3	98	2	98	0
1	1	7	1	2	42.3333	11/12/1973	5	1	2	1	4	98	5	1	1	1	1	1	98	1	1	5	2	6	0	1	0	15000	1	400000	1	0	0	0	0	0	0	0	1	0	98	8	3	98	8	98	6	98	5
1	1	25	1	1	50	7/23/1945	2	1	2	1	1		1	1	1	1	1	1	98	0	0	0	2	0	0	1	0	15000	1	300000	0	0	0	0	0	0	0	0	1	0	98	8	1	98	5	98	98	98
1	1	12	1	1	52	7/30/1962	2	1	2	1	2	98	3	1	1	0	1	1	98	1	0	5	3	6	0	1	0	12000	1	12000	0	0	0	0	0	0	0	0	1	0	98	8	15	Arreglar la casa	98	98	98	98	15
0	1	6	1	1	20	3/13/1966	7	1	2	1	1	0	3	1	1	1	1	1	98	1	0	4	3	3	0	1	0	350000	0	250000	0	1	0	1	0	0	0	0	0	0	98	8	1	98	3	98	5	98	6
0	0	98	98	1	60	8/9/1954	3	1	1	2	3	98	2	1	1	0	1	1	98	1	0	5	2	6	0	1	0	500000	0	500000	0	0	0	0	0	0	0	0	1	0	98	7	2	98	3	98	1	98	99
1	0	98	98		30.4167	11/16/1961	2	1	1	1	3	98	2	1	1	0	1	1	98	1	0	2	4	6	0	2	0	11000	1	500000	0	0	0	0	0	1	0	0	0	0	98	10	98	98	98	98	98	98	0
0	1	4	1	1	54	9/17/1960	4	1	2	2	3	98	2	1	1	1	1	1	98	1	0	3	2	3	0	1	0	15000	1	7000	0	0	0	1	0	1	0	0	0	0	98	7	1	98	3	98	2	98	7
0	1	5	1	2	20	7/27/1968	3	0	2	1	2	98	2	1	1	1	1	1	98	1	0	4	2	4	0	1	0	360000	0	360000	0	0	0	0	0	1	0	0	0	0	98	10	98	98	98	98	98	98	20
0	1	9	1	1	21	12/1/1993	3	1	2	1	2	98	5	1	1	1	1	1	98	1	0	2	2	3	0	1	1	30000	1	400000	0	0	0	0	0	0	0	0	1	0	98	10	98	98	98	98	98	98	0
0	0	98	98	1	4	7/13/1976	3	1	1	2	3	98	1	1	1	0	1	1	98	1	0	3	3	6	0	1	0	12000	1	200000	0	0	0	1	0	0	0	0	0	0	98	5	3	98	5	98	2	98	0
0	0	98	98	1	20	7/8/1971	6	1	2	1	1		2	1	1	1	1	1	98	0	0	3	4	3	0	1	0	5000	1	300000	1	0	0	0	0	0	0	0	1	0	98	7	5	98	8	98	1	98	7
1	1	15	1	2	30	6/28/1957	8	1	6	4	3	98	4	1	1	1	1	1	98	1	0	4	2	6	0	2	0	40000	1	900000	0	0	0	1	0	0	0	0	0	0	98	10	98	98	98	98	98	98	0
0	1	18	2	1	55	11/14/1959	6	1	2	1	1	0	2	1	1	1	1	1	98	1	0	2	1	3	0	1	0	18000	1	300000	0	0	0	0	0	0	0	0	1	0	98	10	98	98	98	98	98	98	0
0	0	98	98	1	25	10/22/1979	4	1	2	1	4	98	2	1	1	1	1	1	98	0	0	3	3	6	0	2	0	650000	0	650000	1	0	0	0	0	0	0	0	1	0	98	10	98	98	98	98	98	98	0
1	1	6	1	1	15	9/5/1965	2	1	1	5	3	98	1	1	1	1	1	1	98	1	0	3	2	3	0	1	0	7000	1	200000	0	0	0	0	0	0	0	1	0	0	98	1	1	98	3	98	8	98	3
1	1	2	1	1	35	4/15/1960	2	1	1	2		98	1	1	1	0	1	1	98	1	0	2	3	3	0	1	0	12000	1	390000	0	0	0	0	0	0	0	0	1	0	98	9	3	98	1	98	5	98	9
0	0	98	98	1	51	2/22/1964	4	1	1	1	1	0	2	1	1	1	1	1	98	1	0	2	3	3	0	1	0	20000	1	180000	1	0	0	0	0	0	0	0	1	0	98	9	1	98	2	98	9	98	30
0	0	98	98	1	22	9/14/1944	2	1	1	3	2	98	1	1	1	0	1	1	98	0	0	0	4	3	0	1	0	4000	1	250000	0	1	0	0	0	0	0	0	1	0	98	10	98	98	98	98	98	98	0
	0	98	98	1	59	6/23/1955	6	1	1	1	4	98	2	2	1	0	0	1	98	1	0	3	3	6	0	1	0	15000	1	15000	0	0	0	0	0	0	0	0	1	0	98	10	98	98	98	98	98	98	3
0	0	98	98	1	25	2/13/1990	3	1	1	4	3	98	1	1	1	1	1	1	98	1	1	5	4	3	0	2	0	25000	1	800000	0	0	0	0	0	0	0	0	1	0	98		1	98	2	98	5	98	7
0	0	98	98	1	40	1/25/1960	3	0	2	1	3	98	3	1	1	1	1	1	98	0	0	0	1	3	0	1	0	6000	1	250000	0	0	0	0	0	0	0	0	1	0	98	6	3	98	5	98	98	98	2
1	1	6	2	1	38	12/22/1976	7	1	1	1	4	98	3	1	1	1	1	1	98	1	0	3	2	3	0	1	0	40000	1	700000	1	0	1	0	0	0	0	0	1	0	98	5	1	98	2	98	3	98	99
0	0	98	98	1	31	7/18/1942	3	1	1	1	2	98	3	1	1	1	1	1	98	0	0	0	2	6	1	1	0	7000	1	7000	0	1	0	0	0	0	0	0	1	0	98	10	98	98	98	98	98	98	4
0	0	98	98	3	27	5/15/1965	12	1	2	1	3	98	4	1	1	1	1	1	98	1	0	4	4	3	0	1	0	12000	1	800000	0	1	0	0	0	0	0	0	1	0	98	10	98	98	98	98	98	98	0
1	1	1.5	2	1	28	9/14/1985	3	1	1	1	3	98	2	1	1	0	1	1	98	1	0	3	6	0	0	1	0	20000	1	400000	0	0	0	0	0	0	0	0	1	0	98	9	3	98	1	98	8	98	99
0	0	98	98	2	50.1667	7/16/1939	1	1	1	2	3	98	1	1	1	0	1	1	98	0	0	0	1	6	0	2	0	15000	1	50000	0	1	0	0	0	0	0	0	1	0	98	10	98	98	98	98	98	98	0
1	0	98	98	1	15	1/17/1971	1	1	1	1	3	98	2	1	1	1	1	1	98	1	0	2	3	3	0	1	0	20000	1	500000	0	0	0	1	0	0	0	0	0	0	98	10	98	98	98	98	98	98	0
0	1	6	1	1	30	7/21/1986	3	1	1	1	3	98	3	1	1	0	1	1	98	1	0	3	3	3	0	1	1	10000	1	200000	0	0	0	0	0	0	0	0	1	0	98	5		.		.		.	7
1	1	12	2	1	4	11/24/1980	6	0	2	1	2	98	2	1	1	0	1	1	98	1	0	2	3	3	0	1	0	18000	1	400000	1	0	0	0	1	0	0	0	0	0	98	9	1	98	5	98	2	98	15
0	0	98	98	1	47	5/24/1968	3	0	3	1	2	98	1	2	1	0	0	1	98	1	0	4	3	0	0	1	0	9000	1	300000	0	0	0	0	0	0	0	0	1	0	98	10	98	98	98	98	98	98	30
1	1	2	1	1	65	10/29/1942	5	1	2	1	1	0	2	1	1	0	1	1	98	1	0	3	3	3	0	1	0	.			0	0	0	0	0	0	0	0	1	0	98	7	1	98	5	98	2	98	99
0	0	98	98	2	5	2/5/1966	13	1	6	1	4	98	4	1	1	1	1	1	98	0	0	3	2	3	0	1	1	15000	1	15000	0	0	0	0	0	0	0	0	1	0	98	10	98	98	98	98	98	98	0
1	1	6	2	1	54	8/2/1941	7	1		1	2	98	6	1	1	1	1	1	98	0	0	3	2	6	1	1	0	10000	1	10000	0	0	0	0	0	0	0	0	1	0	98	8	3	98	98	98	98	98	30
0	0	98	98	1	7	8/22/1991	4	0	2	5	3	98	1	1	1	1	1	1	98	0	0	5	4	6	0	1	0	25000	1	400000	1	0	0	0	0	0	0	0	1	0	98	8	3	98	2	98	5	98	0
0	1	10	1	1	26	6/25/1989	4	1	1	2	3	98	1	1	1	0	1	1	98	1	0	4	3	3	0	1	0	9000	1	350000	0	0	0	1	0	0	0	0	0	0	98	10	98	98	98	98	98	98	7
0	0	98	98	1	10	1/31/1974	4	1	1	1	1	1	3	1	1	1	1	1	98	1	0	2	2	3	0	1	0	5000	1	10000	1	0	0	0	0	0	0	0	1	0	98	5	2	98	5	98	12	98	10
0	1	7	1	2	37	1/13/1978	6	1	2	1	3	98	3	1	1	0	1	1	98	1	0	2	2	6	0	1	0	15000	1	15000	0	0	0	0	0	0	0	0	1	0	98	8		.		.		.	8
1	1	4	2	2	49	4/8/1966	5	1	3	4	3	98	4	1	1	1	1	1	98	1	0	5	3	3	0	1	0	20000	1	30000	1	0	0	0	0	0	0	0	1	0	98	10	98	98	98	98	98	98	0
1	1	9	1	1	10	10/1/1968	2	1	2	1	3	98	1	1	1	1	1	1	98	0	0	3	6	3	0	1	0	10000	1	70000	0	0	0	0	0	0	0	1	0	0	98	10	98	98	98	98	98	98	2
1	1	15	1	1	40	10/18/1972	6	1	2	1	3	98	3	1	1	1	1	1	98	1	0	3	3	3	0	1	0	20000	1	500000	1	0	0	0	0	0	0	1	0	0	98	9	5	98	98	98	98	98	99
1	1	9	1	1	17	7/25/1992	4	1	1	2	3	98	1	1	1	0	1	0	98	1	0	4	2	3	0	1	0	19000	1	15000	0	0	0	0	0	0	0	0	1	0	98	5	2	98	3	98	5	98	7
1	1	4	1	2	30	1/31/1963	7	0	2	4	3	98	3	1	1	1	1	1	98	1	0	3	3	3	0	1	0	20000	1	450000	1	0	0	0	0	0	0	1	0	0	98	9	2	98	3	98	98	98	3
1	0	98	98	2	45.3333	12/17/1969	5	1	1	1	4	98							98	1	0	5	4	6	0	1	0	5000	1	400000	0	0	0								.			.		.		.	0
0	1	5	2	1	31	2/7/1969	6	1	3	1	3	98	4	1	1	0	1	1	98	0	1	3	3	3	0	1	0	50000	1	600000	0	0	0	0	0	0	0	0	1	0	98	10	98	98	98	98	98	98	0
0	0	98	98	1	52	8/1/1959	8	0	2	1	1	1	4	1	1	1	1	1	98	1	0	3	2	3	0	1	0	20000	1	200000	0	0	0	0	0	0	0	1	0	0	98	7	3	98	1	98	7	98	15
1	1	13	1	1	30	1/14/1976	5	1	2	1	3	98	2	1	1	1	1	1	98	1	0	3	3	3	0	1	0	10000	1	300000	0	0	0	0	0	0	0	0	1	0	98	5	5	98	3	98	98	98	99
0	0	98	98	1	20	10/12/1970	5	1	1	1	1	1	3	1	1	1	1	1	98	0	0	0	2	6	0	1	0	20000	1	500000	0	0	0	0	0	0	0	1	0	0	98	10	98	98	98	98	98	98	15
0	1	2	1	1	19	3/27/1996	3	1	1	1	1	0	2	1	1	1	1	1	98	1	1	4	3	3	0	1	0	10000	1	400000	0	0	0	0	0	0	0	0	0	1	Estudiar	7	3	98	5	98	98	98	0
1	1	6	1	1	20	4/17/1992	5	1	3	1	2	98	4	1	1	0	1	1	98	1	1	5	2	3	0	1	0	15000	1	10000	0	0	0	0	0	0	0	0	0	1	Estudiar	10	98	98	98	98	98	98	0
1	1	10	1	1	12	2/10/1983	4	1	1	2	3	98	1	1	1	1	1	1	98	1	0	4	2	6	0	1	0	12000	1	6000	1	0	0	0	0	0	0	0	1	0	98	5	3	98	5	98	8	98	3
1	1	5	2	1	12	1/18/1970	9	0	4	1	1	1	3	1	1	1	1	1	98	0	0	3	2	3	0	1	0	150000	0	470000	1	0	0	0	0	0	0	0	1	0	98	10	98	98	98	98	98	98	3
1	0	98	98	1	40	9/28/1951	1	1	1	5	3	98	5	1	1	0	1	1	98	1	0	2	4	0	0	1	0	15000	1	15000	0	0	0	0	0	0	0	0	1	0	98	10	98	98	98	98	98	98
0	1	5	1	1	13	4/14/1974	8	0	3	1	3	98	2	1	1	1	1	1	98	1	0	2	3	4	0	1	0	320000	0	600000	0	0	0	1	0	0	0	0	0	0	98	8	1	98	2	98	3	98	0
1	1	12	1	1	40	4/1/1965	3	1	1	1	3	98	2	1	1	1	1	0	98	1	0	5	4	3	0	1	0	15000	1	200000	0	0	0	0	0	0	0	1	0	0	98	1	2	98	5	98	98	98	0
1	1		2	1	32	8/27/1965	1	1	1	6	4	98	2	1	0	0	1	1	98	1	0	5	2	3	0	1	0	10000	1	10000	0	0	0	0	0	0	0	0	1	0	98	7	3	98	5	98	98	98	0
1	1	5	1	2	8	7/5/1979	8	0	2	1	2	98	6	1	1	0	1	1	98	1	0	2	2	3	0	1	0	300000	0	600000	1	1	0	0	0	0	0	1	0	0	98	9	3	98	1	98	5	98	0
1	1	5	1	1	43	9/18/1972	10	1	5	1	2	98	4	1	1	1	1	1	98	1	0	2	2	3	0	1	0	300000	0	250000	1	0	0	0	0	0	0	0	1	0	98	5	5	98	98	98	98	98	20
0	0	98	98	4	55	12/24/1963	1	1	1	1	4	98	5	1	0	0	1	1	98	1	0	2	4	3	0	1	0	2500	1	2500	0	0	0	0	0	0	0	0	1	0	98	5	2	98	1	98	9	98	25
0	0	98	98	1	45.25	3/14/1953	5	1	2	6	3	98	2	1	1	0	1	1	98	1	0	3	3	3	0	1	0	10000	1	650000	1	0	0	0	0	0	0	0	1	0	98	2	2	98	1	98	3	98	8
1	0	98	98	1	20	10/12/1994	2	1	1	1	4	98	2	1	1	1	1	1	98	1	1	2	2	3	0	1	0	12000	1	400000	1	0	0	0	0	1	0	0	0	0	98	5	3	98	7	98	2	98	99
1	1	12	2	1	41	10/2/1959	7	1	1	2	2	98	1	1	1	1	1	1	98	0	0	0	6	3	0	1	0	14000	1	14000	0	0	0	0	0	0	0	0	1	0	98	10	98	98	98	98	98	98	0
0	0	98	98	1	38	3/19/1975	4	1	1	3	2	98	2	3	1	0	0	1	98	1	0	4	2	6	0	1	0	11000	1	3000	1	0	0	0	0	0	0	0	0	1	Trabajar	9	5	98	98	98	98	98	0
0	1	3	2	1	4	6/29/1987	4	1	1	3	4	98	1	1	1	0	1	1	98	1	0	2	3	3	0	1	0	5000	1	3000	0	0	0	0	0	0	0	0	1	0	98	10	98	98	98	98	98	98	0
1	1	7	1	2	55	10/27/1959	2	1	1	1	4	98	2	1	1	1	1	1	98	1	1	7	2	3	0	1	0	10000	1	640000	0	0	0	0	0	0	0	0	1	0	98	5	3	98	6	98	2	98	15
0	1	0.25	2	1	51	1/1/1963	5	0	2	1	3	98	3	1	1	0	1	0	98	0	0	0		3	0	1	0	5000	1	30000	0	0	0	0	0	0	0	0	1	0	98	8	3	98	11	98	8	98	30
0	0	98	98	1	6	8/30/1964	1	1	1	1	3	98	1	1	1	1	1	1	98	0	0	0	3	0	0	1	1	8000	1	8000	0	0	0	0	0	0	0	0	1	0	98	10	98	98	98	98	98	98	8
1	0	98	98	1	9	3/21/1977	4	1		4	3	98	2	1	1	0	1	1	98	1	0	5	3	3	0	1	0	2000	1	60000	0	0	0	0	0	0	0	0	1	0	98	10	98	98	98	98	98	98	0
0	0	98	98	2	15	4/20/1969	5	0	2	6	2	98	1	1	1	1	1	1	98	0	0	0	1	4	0	1	0	40000	0	10000	1	0	0	0	0	0	0	0	1	0	98	10	98	98	98	98	98	98	0
0	0	98	98	1	22	9/9/1960	2	1	1	2	3	98	1	4	1	0	0	0	98	1	0	5	3	6	0	1	0	15000	0	150000	1	0	0	0	0	0	0	0	0	1	Estudiar	8	15	Negocio Propio	98	98	98	98	2
1	0	98	98	1		10/7/1979	1	0	1	4	2	98	3	1	1	1	1	1	98	0	0	3	3	3	0	1	0	.		30000	0	0	0	0	1	0	0	0	0	0	98	10	98	98	98	98	98	98	99
0	0	98	98	2	56	5/3/1959	3	1	2	6	4	98	1	1	1	0	1	1	98	1	1	3	4	6	0	1	0	3000	1	3000	1	0	0	0	0	0	0	1	0	0	98	7	3	98	5	98	8	98	0
1	1	2	1	1	20	1/10/1962	3	0	2	2	2	98	1	1	1	0	1	1	98	0	0	0	6	3	0	1	0	35000	0	5000	0	0	0	0	0	0	0	0	1	0	98	7	3	98	8	98	98	98	0
1	1	2	2	1	40	7/6/1949	6	1	3	1	2	98	5	1	1	1	1	0	98	1	0	3	1	3	0	1	0	10000	1	30000	1	0	0	0	0	0	0	0	1	0	98	5	5	98	6	98	2	98	0
1	1	28	1	1	40	6/22/1965	3	1	3	4	3	98	2	1	1	0	1	1	98	1	0	3	3	3	0	1	0	12000	1	350000	0	0	0	0	0	0	0	0	1	0	98	6	3	98	1	98	5	98	20
0	1	9	1	1	22	12/11/1967	5	1	3	1	1	0	3	1	1	1	1	1	98	1	0	4	2	3	1	1	0	10000	1	350000	0	0	0	0	0	0	1	0	0	0	98	5	6	98	98	98	98	98	15
0	0	98	98	2	35	12/24/1965	2	1	1	1	4	98	2	1	1	0	1	1	98	1	0	5	3	3	0	1	0	35000	1	350000	0	0	0	0	0	1	0	0	0	0	98	9	13	98	3	98	5	98	0
0	0	98	98	1	35	4/17/1979	5	1	2	2	3	98	2	1	1	1	1	1	98	1	0	4	2	0	0	1	0	10000	1	300000	1	0	0	0	0	0	0	1	0	0	98	9	3	98	98	98	98	98	0
0	0	98	98	1	56	3/26/1959	2	1	1	1	2	98	2	1	1	1	1	1	98	1	0	5	3	3	0	1	0	12000	1	180000	0	0	0	0	1	1	0	0	0	0	98	6	1	98	15	Ayuda del Gobierno	98	98	99
0	0	98	98	1	25	9/15/1972	10	1	2	1	2	98	2	1	0	0	1	1	98	1	0	5	2	4	0	1	0	10000	1	450000	1	0	0	1	0	0	0	0	0	0	98	10	98	98	98	98	98	98	15
1	1	7	1	1	28	8/25/1966	4	1	1	3	4	98	1	1	1	0	0	1	98	1	0	3	3	3	0	1	0	6000	1	650000	1	0	0	0	0	0	0	0	1	0	98	3	3	98	5	98	15	Pensión	8
0	0	98	98	1	56	3/24/1959	1	1	1	1	3	98	3	1	1	0	1	1	98	1	0	2	4	3	0	1	0	20000	1	20000	0	0	0	0	0	0	0	0	1	0	98	10	98	98	98	98	98	98	0
1	1	7	2	1		4/16/1960	3	1	1	1	1	0	4	1	1	1	1	1	98	1	0	5	2	3	0	1	0	120000	0	200000	0	0	0	0	0	0	0	0	1	0	98	1	5	98	6	98	98	98	10
0	0	98	98	1	7	8/16/1949	2	1	2	1	3	98	1	3	1	0	0	1	98	0	0	3	4	3	0	1	0	8000	1	100000	0	1	0	0	0	0	0	0	1	0	98	10	98	98	98	98	98	98	20
1	0	98	98	1	22	7/20/1974	2	1	1	1	4	98	4	1	1	1	1	1	98	1	0	2	3	3	0	1	0	20000	1	510000	0	0	0	0	0	0	0	0	1	0	98	8	15	Ahorros	98	98	98	98	0
1	1	4	1	1	37	3/28/1978	4	1	4	1	3	98	2	1	1	1	1	1	98	1	0	3	3	4	1	1	0	15000	1	300000	0	0	0	0	0	0	0	0	1	0	98	6	3	98	1	98	8	98	0
0	0	98	98	1	18	3/30/1968	2	1	2	5	3	98	1	1	1	0	1	1	98	1	0	3	3	3	0	1	0	5000	1	8000	0	0	0	0	0	0	0	0	1	0	98	1	3	98	5	98	98	98	0
1	0	98	98	1	34.4167	10/11/1980	8			1	4	98	2	1	1	0	1	1	98	1	0	3	2	3	0	1	0	13000	1	300000	1	0	0	0	0	0	0	0	1	0	98	7	1	98	3	98	5	98	8
1	1	8	1	2	43	10/23/1971	7	1	1	1	3	98	3	1	1	1	1	1	98	1	0	3	2	3	0	2	0	35000		700000	0	0	0	0	0	0	0	0	1	0	98	7	1	98	2	98	3	98	0
0	1	0.5	1	1	30	2/22/1985	1	1	1	3	2	98	1		0	0	0	1	98	1	0	5	1	3	0	2	1	25000	1	45000	0	0	0	0	0	0	0	0	1	0	98	1	15	Fuerza de Voluntad	98	98	98	98	0
0	1	7	1	2	27.25	6/16/1963	4	1	2	4	3	98	4	1	1	0	1	1	98	1	0	3	3	0	0	1	0	15000	1	700000	0	0	0	0	0	1	0	0	0	0	98	10	98	98	98	98	98	98	0
0	1	2	1	1	8	11/23/1974	8			1	2	98	2	1	1	1	1	1	98	0	0	3	2	3	0	1	0	20000	1	150000	0	0	0	0	0	0	0	0	1	0	98	8	5	98	15	Estabilidad Económica	98	98	30
0	0	98	98	1	20	10/16/1994	8	0	3	1	3	98	4	1	1	1	1	1	98	1	0	3	2	3	0	1	0	25000	1	20000	1	0	0	0	0	0	0	0	1	0	98	9	5	98	7	98	98	98	7
0				2	16	8/15/1984	2	1	1	2	3	98	1	1	1	1	1	1	98	1	0	5	2	3	0	2	0	23000	1	500000	0	0	0	0	0	0	0	0	1	0	98	5	8	98	5	98	2	98	0
1	1	7	1	2	32	2/26/1983	5	1	1	1	3	98	3	1	1	1	1	1	98	1	0	2	4	3	0	1	0	20000	1	600000	1	0	0	0	1	0	0	0	0	0	98	6	3	98	5	98	98	98	0
0	0	98	98	1	67	12/1/1947	2	1	2	1	3	98	2	1	1	0	1	0	98	0	0	0	4	3	0	1	0	10000	1	300000	0	0	0	0	0	0	0	1	0	0	98	10	98	98	98	98	98	98	15
0	1	15	1	2	18	8/15/1965	4	1	1	2	3	98	3	1	1	1	1	1	98	1	0	2	3	3	0	1	0	13000	1	20000	0	0	0	0	0	1	0	0	0	0	98	5	2	98	3	98	5	98	0
1	1	7	1	1	42	1/19/1972	8	1	2	1	1	1	2	1	1	1	1	1	98	1	0	2	3	3	0	1	0	25000	1	250000	0	0	0	0	0	0	0	0	1	0	98	10	98	98	98	98	98	98	4
0	0	98	98	1	8	3/2/1977	4	1	1	1	1	1	3	1	1	1	1	1	98	0	0	3	2	3	0	1	0	7000	1	200000	1	0	0	0	0	0	0	0	1	0	98	8	5	98	1	98	98	98	3
0	1	7	1	1	7	10/26/1982	4	1	2	1	2	98	2	1	1	0	1	1	98	0	0	3	2	3	0	1	0	10000	1	250000	1	0	0	0	0	0	0	0	1	0	98	8	5	98	2	98	15	Negocio Propio	3
1	1	8	1	1	48	10/22/1966	3	0	3	1	4	98	3	1	1	1	1	1	98	1	0	4	3	3	0	1	0	7000	1	400000	0	0	0	0	0	0	0	0	1	0	98	7	3	98	8	98	98	98	0
1	1	1	1	1	21	11/26/1965	3	1	2	1	2	98	3	1	1	0	1	1	98	0	0	3	4	3	0	1	0	10000	1	200000	0	0	0	0	0	0	0	0	1	0	98	5	5	98	2	98	1	98	8
1	1	7	1	1	50	4/10/1955	10	1	1	1	3	98	2	3	1	0	1	1	98	0	0	0	3	6	0	1	0	7000	1	200000	0	0	0	0	0	0	0	0	1	0	98	5	5	98	3	98	8	98	99
1	1	7	1	1	30	7/17/1977	7	1	1	1	2	98	2	1	1	1	1	1	98	1	0	3	2	3	1	2	1	120000	1	500000	0	0	0	0	0	0	1	0	0	0	98	10	98	98	98	98	98	98	5
0	0	98	98	1	40	9/5/1966	1	1	1	3	2	98	1	5	0	0	0	0	98	1	0		3	0	0	1	1	6000	1	6000	0	0	0	0	0	1	0	0	0	0	98	2	15	Ayuda del Gobierno	1	98	2	98	0
1	1	0.41	2	2	28	8/19/1987	6	1	1	4	3	98	4	1	1	1	1	1	98	1	0	4	3	1	0	2	0	644000	0	550000	1	0	0	0	0	0	0	0	1	0	98	4	2	98	8	98	5	98	0
0	1	9	1	1	26	9/10/1989	2	1	1	2	3	98	2	1	1	0	0	0	98	1	0	4	2	3	0	1	0	.													.			.		.		.
1	1	5	1	1	30	2/4/1964	5	1	2	1	2	98	3	1	1	1	1	1	98	1	0	3	2	3	0	2	0	20000	1	350000	0	1	0	0	0	0	0	0	0	1	Ayuda del gobierno	6	15	Tener una mejor forma de vida	5	98	98	98	0
1	1	6	1	2	39	4/4/1976	4	0	2	1	3	98	4	1	1	0	1	1	98	1	0	2	4	3	0	1	0	15000	1	700000	0	0	0	0	0	0	0	0	1	0	98	8	3	98	5	98	98	98	0
0	0	98	98	2	1	1/25/1960	7	0	4	1	1		2	1	1	1	1	1	98	0	0	0	1	3	0	1	0	60000	0	40000	1	0	0	0	0	0	0	0	1	0	98	5	3	98	1	98	5	98
0	0	98	98	1	20	10/12/1960	2	1	1	2	3	98	1	1	1	0	1	1	98	1	0	5	3	6	0	1	0	10000	1	150000	0	0	0	0	0	0	0	0	1	0	98	6	5	98	98	98	98	98	0
0	0	98	98	1	50	4/20/1949	1	1	1	2	3	98	1	1	1	0	1	1	98	0	0	3	3	3	0	1	0	10000	1	70000	0	1	0	0	0	0	0	0	1	0	98	7	3	98	5	98	2	98	12
1	0	98	98	1	16	2/18/1981	6	0	2	5	3	98	1	1	1	0	1	1	98	1	0	5	3	6	0	1	0	2500	1	180000	1	0	0	0	0	0	0	0	1	0	98	3	2	98	3	98	5	98	0
1	1	10	1	1	38	7/14/1957	3	1	1	5	3	98	1	1	1	1	1	1	98	1	0	5	3	6	0	1	0	25000	1	140000	0	0	0	0	0	0	0	0	1	0	98	8	3	98	2	98	98	98	15
0	0	98	98	1	20	2/5/1980	4	1	1	1	3	98	2	1	1	0	1	1	98	1	0	2	4	3	0	1	0	11000	1	600000	1	0	0	0	0	0	0	0	1	0	98	5	3	98	5	98	98	98	10
0	0	98	98	2	33	5/10/1981	9	1	1	1	3	98	2	1	1	1	1	1	98	1	0	4	2	6	0	1	0	12000	1	250000	0	0	0	0	0	0	0	0	1	0	98	8	8	98	3	98	14	98	30
1	1	10	2	2	46.4167	12/3/1969	2	1	1	2	4	98	1	1	1	1	1	1	98	0	0	0	2	0	0	1	0	5000	1	15000	1	0	0	0	0	0	0	0	1	0	98	6	3	98	5	98	2	98	1
0	0	98	98	1	62	1/5/1954	1	1	1	1	3	98	2	1	1	0	1	1	98	1	0	5	3	0	0	1	0	8000	1	120000	0	0	0	0	0	0	0	0	1	0	98	4	13	98	5	98	3	98	99
1	1		2	1	45.5	10/12/1956	4	1	2	1	1	1	2	1	1	0	1	1	98	1	0	3	1	3	0	1	0	15000	1	450000	0	0	0	0	0	0	0	0	1	0	98	7	2	98	1	98	98	98	0
0	1	6	1	1	1	3/22/1984	2	1	1	5	3	98	1	1	1	1	1	1	98	1	0	5	3	0	0	1	1	10000	1	300000	0	0	0	0	0	0	0	0	0	1	Estudiar	10	98	98	98	98	98	98	0
0	0	98	98	1	21	1/12/1994	4	1	2	1	3	98	3	1	1	1	1	1	98	1	0	4	2	3	0	1	0	10000	1	400000	0	0	0	0	0	0	0	0	1	0	98	7	5	98	3	98	7	98	0
0	0	98	98	1	13	11/8/1976	4	1	1	1	2	98	3	1	1	1	1	1	98	0	0	3	2	6	0	1	0	20000	1	10000	1	0	0	0	0	0	0	0	1	0	98	10	98	98	98	98	98	98	0
1	1	10	2	1	52	9/3/1962	5	1	1	1	1	1	2	1	1	1	1	1	98	0	0	3	3	3	0	1	0	15000	1	15000	1	0	0	0	0	0	0	0	1	0	98	10	98	98	98	98	98	98	4
0	0	98	98	1	23	8/15/1972	4	1	1	4	3	98	2	1	1	1	1	1	98	1	0	3	2	6	0	1	0	500000	0	500000	0	0	0	0	0	0	0	0	1	0	98	10	98	98	98	98	98	98	99
1	0	98	98	1	11	8/9/1962	2	1	2	1	3	98	2	1	1	1	1	1	98	1	0	3	2	0	0	1	0	50000	1	50000	0	0	0	0	0	0	0	0	1	0	98	1	3	98	5	98	6	98	7
0	1	4	1	1	21	.	3	1	1	1	3	98	2	1	1	0		1	98	1	0	5	3	3	0	1	0	23000	1	23000	0	0	0	0	0	0	0	0	1	0	98	5	3	98	1	98	5	98	30
0	1	15	1	1	23	7/29/1991	5	0	2	5	3	98	2	1	1	0	1	1	98	1	0	4	4	6	0	1	0	20000	1	400000	0	0	0	0	0	0	0	0	1	0	98	10	98	98	98	98	98	98	0
0	0	98	98	3	66	3/27/1948	1	0	1	2	3	98	1	1	1	1	1	1	98	1	0	3	3	6	0	1	0	24000	1	300000	0	0	0	0	0	0	0	1	0	0	98	10	98	98	98	98	98	98	0
0	1	4	2	2		10/13/1982	4	1	1	2	3	98	2	1	1	1	1	1	98	1	0	4	2	3		1	0	40000	1	150000	1	0	0	0	0	1	0	0	0	0	98	7	1	98	3	98	98	98	30
0	0	98	98	1	40	1/7/1962	4	1	1	1	3	98	1	1	1	0	1	1	98	1	0	2	3	3	0	1	0	8000	1	450000	0	0	0	0	0	0	0	0	1	0	98	5	3	98	1	98	5	98	10
0	0	98	98		54	12/26/1960	1	1	1	2	3	98	1	1	1	0	1	1	98	1	0	3	4	0	0	1	0	5000	1	9000	0	0	0	0	0	0	0	0	1	0	98	1	1	98	3	98	15	Ayuda del Gobierno	8
0	0	98	98	1	22	11/15/1964	3	0	2	1	3	98	3	1	1	1	1	1	98	1	0	5	3	3	0	1	0	20000	0	300000	0	0	0	0	0	1	0	0	0	0	98	7	1	98	3	98	5	98	15
0	0	98	98	1	19	7/8/1995	5	0	2	1	1	0	4	1	1	1	1	1	98	1	0	4	2	6	0	1	0	10000	1	200000	0	0	0	0	0	0	0	0	0	1	Estudiar	8	5	98	98	98	98	98	0
0	1	12	1	1	27	9/9/1987	4	1	4	5	3	98	4	1	1	1	1	1	98	0	0	1	4	3	0	1	0	15000	1	6000	1	0	0	0	1	0	0	0	0	0	98	5	1	98	3	98	5	98	4
1	0	98	98	1	48	5/23/1966	7	0	2	1	2	98	3	1	1	0	1	1	98	1	0	3	3	3	0	1	0	10000	1		0	0	0	0	0	0	0	0	1	0	98	8	5	98	1	98	2	98	0
0	1	7	1	1	7	8/15/1972	3	1	1	1	3	98	2	1	1	0	1	1	98	1	0		4	6	0	1	0	6000	1	500000	1	0	0	0	0	0	0	0	1	0	98	6	15	Comida	5	98	2	98	3
1	0	98	98	1	38	8/9/1976	2	1	1	2	3	98	1	1	1	0	1	0	98	1	0	5	4	3	0	1	0	8000	1	400000	0	0	0	0	0	0	0	0	1	0	98	4	3	98	2	98	1	98	0
1	1	12	1	1	36	12/22/1959	4	1	1	1	1	0	2	1	1	1	1	0	98	1	0	3	3	3	0	1	0	20000	1	50000	0	0	0	0	0	0	0	0	1	0	98	10	98	98	98	98	98	98	30
1	0	98	98	1	4	7/11/1961	2	1	1	1	3	98	2	1	1	1	1	1	98	0	0	0	3	3	0	1	0	15000	1	15000	0	0	0	0	0	0	0	0	1	0	98	5	2	98	5	98	3	98	3
0	0	98	98	3	10	2/12/1974	7	1	4	6	1	0	2	1	1	1	1	1	98	1	0	3	3	6	0	2	0	30000	1	700000	0	0	0	0	1	0	0	0	0	0	98	10	98	98	98	98	98	98	7
1	1	6	1	1	58	11/4/1956	6	1	1	2	3	98	1	1	1	0	1	1	98	1	0	3	2	3	0	1	0	5000	1	5000	0	0	0	0	0	0	0	0	1	0	98	8	1	98	3	98	2	98	99
0	0	98	98	1	7	5/5/1959	2	0	2	1	3	98	2	1	1	1	1	1	98	0	0	0	2	3	0	1	0	4000	1	2000	0	0	0	0	0	0	0	0	1	0	98	4	1	98	5	98	3	98	0
1	1	2	1	1	30	3/29/1952	2	1	1	1	4	98	2	1	1	0	1	1	98	1	0	3	6	3	0	1	0	5000	1	150000	0	1	0	0	0	0	0	0	1	0	98	6	1	98	5	98	2	98	10
1	0	98	98	2	26	1/6/1988	2	1	2	2	3	98	1	1	1	0	1	1	98	1	0	3	4	3	0	1	0	30000	1	150000	1	0	0	0	1	0	0	0	0	0	98	10	98	98	98	98	98	98	0
0	0	98	98	2	25	4/22/1959	4	1	1	1	3	98	3	1	1	1	1	1	98	1	0	2	4	6	1	1	0	10000	1	200000	0	0	0	0	0	0	1	0	0	0	98	8	3	98	98	98	98	98	0
0	0	98	98	1		8/23/1994	3	1	2	1	4	98	3	1	1	1	1	1	98	1	0	3	4	6	0	1	0	10000	1	5000	1	0	0	0	0	0	0	0	1	0	98	8		.		.		.	15
0	0	98	98	1	49	6/4/1966	1	1		1	1	1	1	1	1	0	1	1	98	1	0	5	4	6	0	1	1	10000	1	200000	0	0	0	0	0	0	0	0	1	0	98	5	2	98	12	98	98	98	15
0	0	98	98	1	30	11/2/1965	4	1	1	1	2	98	3	1	1	1	1	1	98	1	0	5	2	6	0	1	0	20000	1	20000	0	0	0	0	0	0	0	0	1	0	98	6		.		.		.	0
1	1	7	2	1	7	1/7/1981	6	1	2	1	3	98	2	1	1	1	1	1	98	0	0	0	3	3	0	1	0	10000	1	350000	1	0	0	1	0	0	0	0	0	0	98	9	5	98	3	98	98	98	30
0	1	2	2	1	10	.	3	0	1	1	3	98	3	1	1	1	1	1	98	1	0	4	1	3	0	1	0	6000	1	180000	0	0	0	0	0	0	1	0	0	0	98	5	3	98	5	98	2	98	4
1	0	98	98	1	52	8/6/1955	5	1	3	1	3	98	2	1	1	1	1	1	98	1	0	3	4	6	0	1	0	20000	1	30000	0	0	0	0	0	0	0	0	1	0	98	10	98	98	98	98	98	98	30
0	0	98	98	1	40	3/1/1947	7	1	1	1	2	98	1	1	1	1	1	1	98	0	0	3	3	3	0	1	0	6000	1	250000	0	1	0	0	0	0	0	0	1	0	98	8	2	98	1	98	11	98	15
1	1	4	2	1	20	3/19/1962	4	1	1	1	3	98	3	1	1	1	1	1	98	1	0	2	3	3	0	1	0	15000	1	200000	0	0	0	0	0	1	0	0	0	0	98	10	98	98	98	98	98	98	0
1	1	7	1	1	26	12/21/1988	4	0	4	1	3	98	4	1	1	1	1	1	98	1	0	4	3	3	0	1	0	20000	1	12000	0	0	0	0	1	0	0	0	0	0	98	7	1	98	3	98	5	98	0
0	0	98	98	3	17	10/31/1993	1	1	1	2	3	98	5	1	1	1	1	1	98	1	0	2	4	6	0	1	0	20000	1	12000	0	0	0	0	0	0	0	0	1	0	98	6	2	98	3	98	4	98	10
0	1	10	1	1	12	3/29/1988	7	1	2	1	3	98	2	1	1	1	1	1	98	1	0	5	6	3	0	1	0	12000	1	190000	1	0	0	1	0	0	0	0	0	0	98	5	3	98	5	98	8	98	10
0	0	98	98	1	31	12/11/1983	5	0	2	3	3	98	3	2	1	0	0	0	98	1	0	3	3	3	0	1	0	10000	1	8000	1	0	0	0	0	0	0	0	1	0	98	4	3	98	5	98	8	98	0
0	0	98	98	1	20	10/21/1964	2	1	2	2	3	98	1	1	1	0	1	1	98	1	0	3	2	6	0	1	0	250000	0	250000	0	0	0	0	0	0	0	0	1	0	98	7	1	98	2	98	3	98	99
0	1	7	1	1	12	6/4/1978	11	1	1	1	1	1	1	1	1	1	1	1	98	1	0	3	2	3	0	1	0	25000	1	30000	1	0	0	0	0	0	0	0	1	0	98	4	8	98	5	98	98	98	15
1	0	98	98	1	29	12/21/1980	4	1	2	1	2	98	3	1	1	1	1	1	98	1	0	4	4	3	0	1	0	20000	1	400000	1	0	0	1	0	0	0	0	0	0	98	7	8	98	1	98	5	98	0
0	0	98	98	1	60	11/12/1934	1	1	1	2	4	98	1	1	1	1	1	0	98	1	0	2	3	3	0	1	0	2000	1	90000	0	1	0	0	0	0	0	1	0	0	98	7	15	Paciencia	98	98	98	98	30
1	1	5	1	1		7/13/1964	4	1	2	1	3	98	3	1	1	1	1	1	98	1	0	3	2	3	0	1	0	15000	1		0	0	0	0	0	0	0	0	1	0	98	2	3	98	5	98	98	98	99
1	1	10	1	1	26	3/4/1977	3	1	1	2	3	98	1	1	1	0	1	1	98	1	0	3	1	3	0	1	0	12000	1	350000	1	0	0	0	0	0	0	0	1	0	98	8	3	98	5	98	8	98	15
1	1	4	1	3	26	4/4/1972	1	1	1	5	3	98	4	1	1	1	1	1	98	1	0	5	4	0	0	2	0	15000	1	800000	0	0	0	0	0	0	0	0	1	0	98	2	3	98	5	98	15	Educación para un familiar	99
0	0	98	98	1	42	9/22/1972	8	1	2	1	2	98	3	1	1	1	1	1	98	1	0	3	4	3	0	1	0	8000	1	8000	0	0	0	0	0	0	0	0	1	0	98	10	98	98	98	98	98	98	30
1	0	98	98	1	10	2/8/1976	2	0	2	1	3	98	1	1	1	1	1	1	98	1	0	3	2	0	0	1	0	15000	1	500000	0	0	0	0	0	0	0	0	1	0	98	7	2	98	1	98	3	98	0
0	0	98	98	1	43	10/27/1950	1	1	1	2	3	98	1	1	1	0	1	1	98	1	0	3	2	6	0	1	0	100000	0	100000	0	0	0	0	0	0	0	0	1	0	98	10	98	98	98	98	98	98	99
1	1	4	1	1	12	5/26/1988	4	1	2	1	3	98	2	1	1	1	1	1	98	1	0	5	2	3	0	2	0	50000	1	650000	0	0	0	0	0	0	0	0	1	0	98	7	6	98	3	98	98	98	99
0	0	98	98	1	49	10/12/1966	6	1	2	1	3	98	2	1	1	0	1	1	98	1	0	3	4	6	0	1	0	30000	1	600000	0	0	0	1	0	0	0	0	0	0	98	6	3	98	2	98	98	98	0
0	0	98	98	1		10/11/1968	5	1	3	4	3	98	1	1	1	0	1	1	98	1	0	3	2	6	0	2	0	600000	0	600000	1	0	0	0	0	0	0	0	1	0	98	10	98	98	98	98	98	98	99
0	0	98	98	1	18	5/7/1996	5	1	1	1	3	98	1	1	1	1	1	1	98	1	0	5	2	3	0	1	0	15000	1	400000	1	0	0	0	0	0	0	0	1	0	98	4	3	98	5	98	11	98	0
1	0	98	98	1		3/17/1960	1	1	1	3	2	98	1	2	1	0	0	1	98	1	0	2	4	3	0	1	0	10000	1	200000	0	0	0	0	0	0	0	0	1	0	98	5	1	98	3	98	13	98	8
0	0	98	98	1	31	9/14/1983	4	1	1	1	3	98	2	1	1	0	1	1	98	1	0	5	3	6	0	1	0	5000	1	5000	0	0	0	0	0	0	0	0	1	0	98	8	5	98	8	98	98	98	4
0	0	98	98	1	31	10/12/1983	6	1	1	5	3	98	1	1	1	0	1	1	98	1	0	2	3	6	0	1	0	50000	1	20000	0	0	0	0	0	0	0	0	1	0	98		9	98	3	98	98	98	0
0	1	11	1	1	34	1/26/1955	3	1	2	5	3	98	3	1	1	0	1	1	98	1	0	4	2	6	0	1	0	250000	0	250000	0	0	0	0	0	0	0	0	1	0	98	10	98	98	98	98	98	98	99
1	0	98	98	1	5	1/1/1955	3	1	1	2	3	98	1	1	1	0	1	1	98	1	0	3	2	3	0	1	0	10000	1	20000	0	0	1	0	0	0	0	0	1	0	98	5	3	98	1	98	15	Bienestar para la familia	15
1	1	6	1	1	41	12/24/1973	3	1	2	1	2	98	2	1	1	1	1	1	98	1	0	3	4	3	0	1	0	35000	1	400000	0	0	0	0	0	0	0	0	1	0	98	10	98	98	98	98	98	98	8
0	0	98	98	1	25	3/17/1989	3	1	2	3	2	98	3	2	0	0	0	0	98	1	0	5	2	3	0	1	0	270000	0	10000	1	0	1	0	0	0	0	0	1	0	98	3	3	98	13	98	8	98	15
0	0	98	98	1	5	11/15/1960	5	1	1	1	3	98	3	1	1	1	1	1	98	1	0	4	2	3	0	1	0	8500	1	500000	1	0	0	0	0	0	0	0	1	0	98	2	3	98	15	Comida	13	98	30
0	1	6	1	1	48	10/20/1966	2	1	2	1	3	98	2	1	1	1	1	1	98	1	0	2	3	0	0	1	0	15000	1	400000	0	0	0	0	0	0	0	0	1	0	98	10	98	98	98	98	98	98	0
0	0	98	98	2	4	1/10/1950	1	1	1	1	3	98	5	1	1	0	1	1	98	0	0	0	2	4	0	1	0	3000	1	150000	0	1	0	0	0	0	0	0	1	0	98	8	3	98	5	98	98	98	0
0	0	98	98	1	25	2/11/1989		0	4	1	3	98	2	1	1	1	1	1	98	1	0		4	0	0	1	1	15000	1	200000	0	0	0	0	0	0	0	0	1	0	98	6	1	98	8	98	3	98	99
1	1	8	2	2	51	12/31/1934	1	1	1	1	2	98	4	1	1	1	1	1	98		0	0	2	3	0	1	0	100000	0	200000	0	1	0	0	0	0	0	0	1	0	98	1	2	98	5	98	98	98
0	0	98	98	1	4	1/18/1984	1	1	1	5	3	98	1	1	1	1	1	1	98	1	0	5	3	0	0	1	1	15000	1	200000	0	0	0	0	0	0	0	0	1	0	98	10	98	98	98	98	98	98	0
0	0	98	98	1	50	12/6/1963	2	1	2	1	2	98	5	4	0	0	0	0	98	1	0	2	3	3	0	1	0	200000	0	20000	0	0	0	0	0	0	0	0	1	0	98	10	98	98	98	98	98	98	7
0	0	98	98	1	22	11/10/1938	2	1	1	1	1	1	1	1	1	1	1	1	98	1	0		2	3	0	1	0	3000	1	60000	1	0	0	0	0	0	0	0	1	0	98	10	98	98	98	98	98	98	30
0	0	98	98	1	18	8/26/1996	1	1	1	1	1	1	2	1	1	0	1	1	98	1	1	5	4	6	0	1	0	15000	1	200000	1	0	0	0	0	0	0	0	1	0	98	6	8	98	2	98	15	Arreglar la casa	4
0	0	98	98	1	5	3/29/1974	5	1	2	1	2	98	1	1	1	0	1	0	98	0	0	0	1	3	0	1	0	25000	1	300000	0	0	0	0	0	1	0	0	0	0	98	10	98	98	98	98	98	98	0
0	1	6	2	1	7	6/2/1991	1	0	3	1	4	98	3	1	1	1	1	1	98	1	0	4	2	3	0	1	0	15000	1	150000	0	0	0	0	1	0	0	0	0	0	98	8	3	98	5	98	98	98	99
1	0	98	98	1	57	3/30/1958	4	1	1	3	2	98	2	2	0	0	0	1	98	0	0	3	1	6	0	1	0	12000	1	200000	0	0	0	0	0	0	0	0	1	0	98	10	98	98	98	98	98	98	15
0	1	1	2	1	18	9/5/1996	4	0	4	1	4	98	4	1	1	0	1	0	98	1	1	5	2	3	0	1	0	15000	1	12000	0	0	0	0	0	0	0	0	1	0	98	8	15	Pensión	98	98	98	98	0
0	0	98	98	1	27	1/8/1959	1	1	1	2	3	98	1	1	1	1	1	1	98	0	0	3	1	6	0	1	0	12000	1	7000	0	0	0	0	0	0	0	0	1	0	98	3		.		.		.	0
1	0	98	98	1	34	7/20/1970	3	1	1	1	1	1	2	1	1	1	1	1	98	1	0	4	2	3	0	1	0	7000	1	500000	1	0	0	1	0	0	0	0	0	0	98	5	5	98	2	98	98	98	7
0	1	6	1	1	59	12/31/1938	3	1	2	1	2	98	2	1	1	1	1	1	98	0	0	0	2	3	0	1	0	8000	1	300000	0	1	0	0	0	0	0	0	1	0	98	7	1	98	13	98	2	98	4
1	1	3	2	1	36	11/7/1978	5	0	2	1	3	98	5	1	1	0	1	1	98	1	0	5	4	3	0	1	0	13000	1	220000	0	0	0	0	0	1	0	0	0	0	98	10	98	98	98	98	98	98	99
0	0	98	98	1	17	6/25/1964	5	1	2	1	3	98	3	1	1	1	1	1	98	0	0	0	2	6	0	1	0	7000	1	7000	0	0	0	0	0	0	0	0	1	0	98	1	5	98	15	Pensión	98	98	0
0	1	10	1	1	23	1/21/1977	3	1	1	2	3	98	3	1	1	1	1	1	98	1	0	3	1	3	0	1	0	6000	1	150000	0	0	0	0	0	0	0	0	1	0	98	4	3	98	5	98	2	98	3
1	0	98	98	1	40	5/1/1957	2	1	2	6	2	98	1	1	1	0	1	1	98	1	0	5	4	3	0	1	0	15000	1	800000	0	1	0	0	0	0	0	0	1	0	98	10	98	98	98	98	98	98	30
0	0	98	98	3	0.41	.	8	1	2	1	3	98	4	1	1	1	1	1	98	1	0	3	2	6	0	2	0	20000	1	600000	0	0	0	0	0	0	0	0	1	0	98			.		.		.	0
0	1	8	2	1	37	7/11/1977	10	0	3	1	2	98	4	1	1	0	1	1	98	1	0	4	3	3	0	1	0	210000	0	240000	1	0	0	0	1	0	0	0	0	0	98	8	5	98	7	98	8	98	0
0	0	98	98	2	30	3/7/1970	1	1	1	1	3	98	4	1		1	1	1	98	1	0	2	4	6	0	1	0	12000	1	12000	0	0	0	0	0	0	0	0	1	0	98	7	3	98	98	98	98	98	4
1	1	8	2	1	17	1/28/1998	5	0	3	1	4	98	1	1	1	0	1	0	98	1	0	3	6	0	0	1	0	15000	1	10000	0	0	0	0	1	0	0	0	0	0	98	10	98	98	98	98	98	98	14
0	1	3	1	2	40	12/23/1963	6	1	2	1	3	98	2	1	1	1	1	1	98	0	0	3	3	6	0	1	0	15000	1	480000	0	0	0	0	0	0	0	0	1	0	98	7	5	98	3	98	8	98	99
1	1	7	1	1	51	11/25/1963	8	1	2	1	1	1	2	1	1	1	1	1	98	1	0	2	3	3	0	1	1	25000	1	250000	0	0	0	0	0	0	0	0	1	0	98	10	98	98	98	98	98	98	20
1	0	98	98	1	59	8/13/1956	1	1	1	2	3	98	1	1	1	0	1	1	98	1	0	3	3	6	0	1	0	10000	1	8000	0	0	0	0	0	0	0	0	1	0	98	10	98	98	98	98	98	98	7
1	1	8	1	2	38	1/14/1976	2	1	2	1	2	98	2	1	1	1	1	0	98	1	0	3	6	3	0	1	0	11000	1	11000	0	0	0	0	0	0	0	0	1	0	98	7	5	98	1	98	2	98	15
1	1	9	2	1	22	11/14/1971	1	1	1	1	2	98	3	1	1	0	1	1	98	1	0	3	4	3	0	1	0	20000	1	20000	0	0	0	0	0	0	0	0	1	0	98	7	4	98	1	98	2	98	99
0	0	98	98	1	15	4/7/1974	5	1	1	2	3	98	1	1	1	1	1	1	98	1	0	5	3	3	0	1	0	12000	1	150000	1	0	0	0	0	0	0	0	1	0	98	10	98	98	98	98	98	98	0
1	0	98	98	1	17	5/15/1967	1	1	1	5	3	98	1	1	1	0	1	1	98	1	0	2	4	0	0	1	0	15000	1	300000	0	0	0	0	0	0	0	0	1	0	98	10	98	98	98	98	98	98	99
0	0	98	98	1	30	12/18/1970	5	1	1	1	3	98	4	1	1	1	1	1	98	1	0	3	2	3	0	1	0	240000	0	400000	0	0	0	0	0	0	0	0	1	0	98	3	3	98	2	98	5	98	0
0	0	98	98	1	20	5/5/1946	1	1	1	3	2	98	1	3	0	0	1	0	98	1	0	3	3	3	0	1	1	2000	1	2000	0	0	0	0	0	0	0	0	1	0	98	10	98	98	98	98	98	98	0
1	1	1	1	1	30	6/22/1965	5	1	2	1	2	98	2	1	1	1	1	1	98	1	0	3	2	3	0	1	0	20000	1	200000	1	0	0	1	0	0	0	0	0	0	98	10	98	98	98	98	98	98	6
1	1	20	1	2	34	3/26/1981	4	1	1	1	3	98	2	1	1	0	1	1	98	1	0	5	3	3	0	1	0	15000	1	6000	1	0	0	0	0	0	0	0	1	0	98	10	98	98	98	98	98	98	0
1	1	13	2	1	27	12/10/1957	4	1	1	1	4	98	4	1	1	0	0	1	98	1	0	3	3	3	0	1	0	20000	1	20000	0	1	0	0	0	0	0	0	1	0	98	1	1	98	2	98	8	98	7
1	1	2	1	1	35	6/24/1979	3	1	2	1	2	98	2	1	1	0	1	1	98	1	0	4	4	3	0	1	0	15000	1	450000	1	0	0	1	0	0	0	0	0	0	98	10	98	98	98	98	98	98	3
0	1	2	2	1	43	1/18/1972	2	1	2	1	3	98	2	3	1		1	1	98	0	0	3	1	3	0	1	0	20000	1	750000	0	0	0	0	0	0	0	0	1	0	98	9		.		.		.	30
0	0	98	98	1	27	10/9/1987	4	1	1	2	3	98	1	1	1	0	1	1	98	1	0	5	2	6	0	1	0	100000	0	100000	0	0	0	0	0	0	0	0	1	0	98	10	98	98	98	98	98	98	99
1	1	15	2	1	15	10/3/1950	3	1	2	1	4	98	3	2	1	0	0	1	98	0	0	3	2	3	0	1	0	15000	1	200000	0	1	0	1	0	0	0	0	0	0	98	8	1	98	98	98	98	98	7
0	1	5	1	1	20	7/31/1994	1	1	1	2	3	98	1	1	1	0	1	1	98	1	0	5	1	3	0	1	0	8000	1	240000	0	0	0	0	0	1	0	0	0	0	98	7	3	98	8	98	5	98	7
0	0	98	98	1	24	12/27/1991	4	1	2	4	3	98	2	2	1	0	0	1	98	1	0	4	4	3	0	1	0	8000	1	15000	0	0	0	0	0	0	0	0	1	0	98	5	8	98	5	98	6	98	1
1	1	0.05	2	1	30	10/1/1984	9	1	2	1	2	98	4	1	1	0	1	1	98	1	0		1	3	0	1	0	10000	1	300000	1	0	0	0	0	0	0	0	1	0	98	10	98	98	98	98	98	98	7
1	1	7		1	45	4/17/1966	7	1	1	1	1	0	3	1	1	1	1	1	98	0	0	5	6	3	0	1	0	25000	1	650000	0	0	0	1	0	0	0	0	0	0	98	7	1	98	2	98	5	98	8
0	0	98	98	1	10	11/4/1965	2	1	1	2	3	98	1	1	1	0	1	1	98	1	0	3	4	6	0	1	0	10000	1	100000	1	0	0	0	0	0	0	0	1	0	98	10	98	98	98	98	98	98	5
0	0	98	98	1	21	4/13/1994	5	0	2	1	3	98	4	1	1	1	1	1	98	1	0	4	3	3	0	1	0	5000	1	150000	0	0	0	0	0	0	0	0	1	0	98	7	8	98	5	98	98	98	4
1	1	12	1	1	35	5/7/1964	2	1	2	3	4	98	2	1	1	0	1	0	98	1	0	7	4	3	0	1	0	15000	1	350000	0	0	0	0	0	0	0	0	1	0	98	10	98	98	98	98	98	98	3
0	0	98	98	1	97	12/5/1977	7	1	2	1	3	98	4	1	1	1	1	1	98	1	0	5	3	3	0	1	0	10000	1	750000	0	0	0	0	0	0	0	0	1	0	98	2	5	98	15	Bienestar para la familia	98	98	20
0	0	98	98	2	28	3/22/1980	4	0	2	6	2	98	3	1	1	1	1	1	98	1	0	2	4	3	0	1	0	15000	1	200000	0	1	0	0	0	0	0	0	1	0	98	10	98	98	98	98	98	98	0
0	1	2	1	1	0.25	11/22/1960	5	1	1	2	3	98	2	1	1	0	1	1	98	1	0	3	1	3	0	1	0	600000	0	600000	0	0	0	0	0	0	0	0	1	0	98	8	1	98	3	98	5	98	99
0	0	98	98	1	50	4/1/1959	4	0	3	1	2	98	2	1	1	1	1	1	98	1	0	3	3	0	0	1	0	5000	1	350000	0	0	0	1	0	0	0	0	0	0	98	7	5	98	3	98	2	98	0
0	1	20	1	1	40	3/2/1956	2	1	1	1	3	98	2	1	1	1	1	1	98	0	0	0	3	3	0	1	0	150000	0	150000	0	0	0	0	0	0	0	0	1	0	98	1	1	98	2	98	98	98	0
0	0	98	98	1		8/7/1962		0	1	3		98	1	5	0	0	0	0	98	1	0		3	0	0	1	1	8000	1	150000	0	0	0	0	0	0	0	0	1	0	98	8	1	98	3	98	2	98	10
1	0	98	98	2	46	12/1/1966	5	1	2	4	3	98	3	1	1	1	1	1	98	1	0	5	2	6	1	1	0	25000	1	20000	0	0	0	0	0	0	1	0	0	0	98	10	98	98	98	98	98	98	0
0	0	98	98	1	43	4/19/1971	5	1	2	2	3	98	1	1	1	0	1	1	98	1	0	3	4	3	0	1	0	120000	0	10000	0	0	0	0	0	0	0	0	1	0	98	10	98	98	98	98	98	98	8
0	0	98	98	1	18	9/30/1996	6	1	3	1	1	1	2	1	1	0	1	1	98	1	0	5	2	3	0	1	0	10000	1	100000	1	0	0	0	0	0	0	0	1	0	98	4		.		.		.	7
0	0	98	98	1	3	7/12/1977	4	1	2	1	3	98	1	1	1	0	1	0	98	0	0	0	1	3	0	1	0	10000	1	10000	0	0	0	0	0	0	0	1	0	0	98	10	98	98	98	98	98	98	0
0	0	98	98	1	25	11/14/1973	4	1	1	1	3	98	2	1	1	1	1	1	98	1	0	5	1	6	0	1	0	20000	1	450000	0	0	0	1	0	0	0	0	0	0	98	5	3	98	8	98	5	98	0
0	0	98	98	1	38	9/8/1976	2	0	2	2		98	1	1	1	0	1	1	98	1	0	5	3	3	0	1	0	10000	1	300000	0	0	0	0	0	0	0	0	1	0	98	6	3	98	5	98	6	98	30
0	0	98	98	1	29	6/29/1981	3	1	1	1	1	0	1	1	1	1	1	1	98	1	0	3	2	6	0	1	0	12000	1	300000	1	0	0	0	0	0	0	0	1	0	98	5	2	98	98	98	98	98	7
1	0	98	98	1	22	12/24/1986	6	1	2	1	2	98	2	1	1	1	1		98	0	0	3	3	3	0	1	0	15000	1	820000	1	0	0	0	0	0	0	0	1	0	98	1	6	98	2	98	98	98	6
0	1	2	2	1	25	4/27/1989	5	1	1	2	3	98	1	1	1		1	1	98	1	0	5	2	3	0	1	1	18000	1	400000	0	0	0	0	0	0	1	0	0	0	98	8	5	98	98	98	98	98	99
0	0	98	98	1	15	3/25/1959	3	1	1	1	2	98	2	1	1	0	1	1	98	1	0	5	3	6	0	1	0	4000	1	100000	0	0	0	0	0	0	0	0	1	0	98	7	5	98	1	98	15	La paz	15
0	0	98	98	3	59	1/28/1956	2	1	1	2	3	98	1	1	1	0	1	1	98	1	0	2	4	6	0	1	0	12000	1	120000	0	0	0	0	0	0	0	0	1	0	98	6	3	98	8	98	98	98	30
1	1	6	1	1	44	2/1/1951	2	1	1	1	2	98	3	3	1	1	1	1	98	1	0	2	3	3	0	1	0	8000	1	3000	0	0	0	0	0	0	0	0	1	0	98	3	11	98	1	98	15	Negocio Propio	1
0	1	10		1	8.41667	6/21/1979	3	1	2	1	3	98	4	1	1	1	1	1	98	1	0	3	1	6	0	1	0	20000	1	300000	1	0	0	0	0	0	0	0	1	0	98	10	98	98	98	98	98	98	0
0	1	5	1	1	26	10/22/1988	5	0	2	1	3	98	2	1	1	1	1	1	98	1	0	5	2	3	0	1	0	9000	1	280000	1	0	0	0	0	0	0	1	0	0	98	8	3	98	2	98	6	98	0
0	0	98	98	1	15	7/5/1940	1	1	1	1	3	98	2	1	1	1	1	1	98	0	0	0	2	3	0	1	0	20000	1	12000	0	1	0	0	0	0	0	0	1	0	98	10	98	98	98	98	98	98
0	1	6	2	1	5	2/14/1987	3	1	1	1	2	98	1	3	0	0	0	0	98	1	0	4	3	6	0	1	0	15000	1	100000	1	0	0	0	0	0	0	0	0	1	Trabajar	6	5	98	3	98	8	98	30
1	1	5	1	1	37	4/25/1978	3	1	2	1	4	98	3	1	1	1	1	1	98	1	0	4	3	1	1	2	0	20000	1	600000	0	0	0	0	0	0	1	0	0	0	98	8	2	98	3	98	8	98	0
0	1	0.83	2	1	50	2/14/1965	6	1	2	1	4	98	5	1	1	1	1	1	98	1	0	3	1	0	0	1	0	20000	1	500000	0	1	0	0	0	0	0	0	1	0	98	9	5	98	98	98	98	98
1	1	5	1	1	5	5/3/1987	5	1	1	1	2	98	2	1	1	1	1	1	98	0	0	3	2	3	1	1	1	50000	1	400000	0	0	0	0	0	0	1	0	0	0	98	6	5	98	1	98	2	98	15
1	0	98	98	1	61	8/18/1954	6	1	4	1	2	98	4	1	1	1	1	1	98	1	0	3	1	3	0	1	0	15000	1	300000	0	0	0	1	0	0	0	0	0	0	98	10	98	98	98	98	98	98	0
0	1	6	1	1	35	5/28/1969	5	1	5	1	2	98	3	2	1	0	0	1	98	1	0	4	1	3	0	1	0	20000	1	320000	0	0	0	0	0	1	0	0	0	0	98	8	1	98	2	98	5	98	30
1				1	50	1/13/1970	1	1	1	6	4	98	0	5	0	0	0	0	98	1	0	3	4	3	0	1	0	20000		150000	0	0	0	0	0	0	0	0	1	0	98	10	98	98	98	98	98	98	30
0	0	98	98	2	59	8/19/1956	1	1	1	2	4	98	4	1	1	0	1	1	98	0	0	3	3	3	0	1	0	7000	1	3000	0	0	0	0	0	0	0	0	1	0	98	5	5	98	3	98	98	98	6
1	0	98	98	1	20	6/10/1961	2	1	2	1	3	98	2	1	1	1	1	1	98	0	0	0	2	6	0	1	0	10000	1	480000	0	0	0	0	0	0	0	0	1	0	98	8	5	98	8	98	98	98	99
0	0	98	98	1	55	6/22/1959	1	1	1	1	2	98	4	1	1	0	1	1	98	1	0	5	3	3	0	1	0	50000	0	80000	0	0	0	0	1	0	0	0	0	0	98	8	5	98	9	98	98	98	0
0	1	5	1	1	75	7/15/1935	3	0	2	1	1	1	2	1	1	1	1	1	98	0	0	0	3	3	0	1	0	.			0	1	0	0	0	0	0	0	1	0	98	7	3	98	5	98	1	98	30
0	0	98	98	1	7	10/26/1939	2			2	3	98	1	1	1	0	1	1	98	0	0	0	2	6	1	1	0	100000	0	250000	0	0	0	0	0	0	0	0	1	0	98	10	98	98	98	98	98	98	0
0	0	98	98	1	25	8/15/1988	4	1	1	1	2	98	2	1	1	1	1	1	98	1	0	5	2	0	0	1	1	50000	1	300000	0	0	0	0	0	0	0	0	1	0	98	2	5	98	3	98	1	98	8
0	1	4	1	1	52	10/23/1963	6	0	3	1	2	98	3	1	1	1	1	1	98	1	0	3	1	3	0	1	0	5000	1	15000	1	1	0	0	0	0	0	0	1	0	98	1	5	98	2	98	1	98	99
1	0	98	98	2	52	1/10/1958	6	0	2	1	3	98	1	1	1	0	1	1	98	1	0	5	3	6	0	1	0	15000	1	280000	0	0	0	0	0	0	0	0	0	1	Darle casa a mis papas	10	98	98	98	98	98	98	3
0	1	20	1	1	28	5/11/1986	2	1	1	2	3	98	1	1	1	0	1	0	98	0	0	0	4	3	0	1	0	7000	1	200000	1	0	0	0	0	0	0	0	1	0	98	7	1	98	14	98	98	98	99
0	0	98	98	1	4	1/17/1989	4	0	2	1	3	98	2	1	1	1	1	1	98	1	0	5	2	6	0	1	0	50000	1	350000	0	0	0	0	0	0	0	0	1	0	98	7	3	98	2	98	5	98	0
1	1	8	1	1	25	2/11/1959	1	1		2	3	98	2	1	1	0	1	1	98	0	0	0	4	3	0	1	0	9000	1	300000	0	0	0	0	0	0	0	0	1	0	98	5	5	98	1	98	3	98	0
0	1	15	2	1	30	9/10/1952	2	1	2	2	3	98	2	1	1	0	1	1	98	1	0	2	2	6	0	1	0	400000	0	400000	0	0	0	0	0	0	0	0	1	0	98	10	98	98	98	98	98	98	99
1	1	15	1	1	51	10/3/1965	1	1	1	1	1	1	1	1	1	0	1	1	98	1	0	3	2	3	0	1	1	10000	1	200000	0	0	0	0	0	0	0	0	1	0	98	10	98	98	98	98	98	98	20
0	1	7	2	1		9/16/1965	2	1	1	1	3	98	1	4	1	0	0	1	98	1	0	3	4	3	0	2	0	30000	1	480000	0	0	0	0	0	0	0	0	1	0	98	8	3	98	5	98	98	98	8
0	0	98	98	1	21.9167	5/29/1993	3	1	1	1	4	98	1	1	1	0	1	0	98	1	0	5	2	3	0	1	0	20000	1	300000	1	0	0	0	0	0	0	0	1	0	98	5	3	98	5	98	98	98	6
0	0	98	98	1	27	9/7/1985	5	0	2	1	4	98	5	1	1	1	1	0	98	0	0	0	2	3	0	1	1	10000	1	300000	0	0	0	0	0	0	0	0	1	0	98	10	98	98	98	98	98	98	7
1	0	98	98	1	38	8/17/1974	6	1	1	6	3	98	1	1	1	0	1	1	98	1	0	3	2	3	0	1	0	5000	1	150000	0	0	0	1	0	0	0	0	0	0	98	5	3	98	2	98	5	98	30
1	1	5	1	2	30	1/6/1970	4	1	2	1	3	98	7	1	1	0	1	1	98	1	0	5	4	3	0	1	0	28000	1	19000	0	0	0	0	0	1	0	0	0	0	98	8	1	98	2	98	5	98	0
1	1	6	1	1	30	4/19/1965	1	1	1	2	3	98	1	1	1	0	1	0	98	1	0	5	1	6	0	2	1	14000	1	350000	0	0	0	0	1	0	0	0	0	0	98	10	98	98	98	98	98	98	0
1	0	98	98	1	50	7/16/1953	1	1	1	6	3	98	1	1	1	1	1	1	98	1	0	3	1	0	0	1	0	12000	1	10000	0	0	0	0	0	0	0	0	1	0	98	10	98	98	98	98	98	98	99
1	1	6	1	2	59	6/28/1955	6	1	2	1	3	98	6	1	1	1	1	1	98	0	0		2	3	0	1	0	15000	1	400000	0	0	0	0	0	1	0	0	0	0	98	10	98	98	98	98	98	98	0
0	0	98	98	1	55	10/26/1975	7	0	2	1	3	98	4	1	1	1	1	1	98	1	0		3	0	0	1	0	7000	1	500000	0	0	0	0	0	0	0	0	1	0	98	8	5	98	3	98	8	98	99
1	1	5	1	1	26	12/10/1988	5	1	2	3	3	98	1	1	1	0	1	1	98	1	0	3	3	3	0	1	0	15000		200000	1	0	0	0	0	0	0	0	1	0	98	8	3	98	1	98	5	98	7
1	1	3	1	1	15	7/4/1974	2	1	1	2	3	98	7	1	1	0	1	1	98	1	0	3	4	6	0	1	0	25000	1	600000	0	0	0	0	0	0	0	0	1	0	98	10	98	98	98	98	98	98	0
0	0	98	98	1	8	7/30/1966	6	1	1	3	3	98	1	1	1	0	1	0	98	1	0	3	4	3	0	1	0	18000	1	520000	1	0	0	0	0	0	0	1	0	0	98	5	2	98	3	98	8	98	99
1	0	98	98	1	61	12/31/1945	3	1	1	2	3	98	1	1	1	1	1	1	98	1	0	3	3	3	0	1	0	7000	1	10000	0	0	0	0	0	0	0	0	1	0	98	9	9	98	14	98	5	98	15
1	1	3	1	1	25	9/16/1978	4	1	1	1	3	98	2	1	1	0	1	1	98	1	0	5	2	3	0	1	0	6000	1	200000	1	0	0	0	0	0	0	1	0	0	98	4	5	98	3	98	2	98	0
1	1	8	1	1	30	5/26/1983	5	1	1	1	3	98	2	1	1	1	1	1	98	1	0	5	1	6	0	2	0	18000	1	500000	1	0	0	0	0	0	0	0	1	0	98	8	5	98	3	98	8	98	99
1	1	6	1	1	45	9/30/1970	6	1	3	1	1	1	4	1	1	1	1	1	98	1	0	3	2	3	0	1	0	13000	1	12000	0	0	0	0	0	0	0	0	1	0	98	9	1	98	5	98	98	98	0
0	0	98	98	1	19	12/11/1995	2	1	1	1	1	0	1	1	1	1	1	1	98	1	0	4	3	3	0	1	0	8000	1	100000	0	0	0	0	0	0	0	0	1	0	98	8	8	98	14	98	5	98	99
0	0	98	98	1	19	3/4/1996	3	1	1	2	3	98	1	2	1	0	0	1	98	1	0	5	2	6	0	1	0	30000	1	30000	1	0	0	0	0	0	0	0	1	0	98	5	5	98	3	98	8	98	0
1	1	8	2	2	63	4/7/1938	2	1	1	2	2	98	1	1	1	1	1	1	98	1	0	3	3	3	0	1	0	13000	1	200000	0	1	0	0	0	0	0	0	1	0	98	10	98	98	98	98	98	98	0
1	0	98	98	1		.	3	1	1	5	3	98	1	1	1	1	1	1	98	0	0	0	2	0	0	1	0	10000	1	400000	1	0	0	0	0	0	0	0	1	0	98	7	1	98	3	98	5	98	3
0	0	98	98	1	74	8/7/1940	5	1	4	1	2	98	5	1	1	1	1	1	98	1	0	3	4	6	0	2	0	25000	1	600000	0	1	0	0	0	0	0	0	0	1	Trabajar	10	98	98	98	98	98	98	0
0	1	2	2	1	2	.	4	0	2	1	3	98	3	1	1	0	1	0	98	1	0	3	3	0	0	1	0	15000	1	220000	1	0	1	0	0	0	0	0	1	0	98	7	5	98	98	98	98	98	8
0	1	8	1	1	19	1/14/1996	4	0	2	2	3	98	1	1	1	1	1	1	98	1	0	4	3	3	0	1	0	7000	1	250000	0	0	0	0	1	0	0	0	0	0	98	9	3	98	8	98	6	98	99
1	1	10	1	2	29	8/4/1985	3	1	1	1	3	98	3	1	1	1	1	1	98	1	0	4	6	3	0	1	0	550000	0	550000	0	0	0	0	0	0	0	0	1	0	98	8		.		.		.	99
0	1	6	1	2	21	7/6/1972	4	0	2	1	3	98	2	1	1	1	1	1	98	1	1	4	3	4	0	1	0	300000	0	700000	0	0	0	0	1	0	0	0	0	0	98	8	8	98	2	98	98	98	0
1	1	7	1	1	30	7/4/1969	2	1	1	1	4	98	3	1	1	1	1	1	98	1	0	5	2	6	0	1	0	40000	1	40000	0	0	0	0	0	0	0	0	0	1	Estudiar	10	98	98	98	98	98	98	0
1	0	98	98	1	25	9/25/1958	2	1	1	6	3	98	2	1	0	0	0	1	98	0	0	3	3	3	0	1	0	10000	1	180000	1	0	0	0	0	0	0	0	1	0	98	7	3	98	5	98	1	98	2
0	0	98	98	1	15	5/1/1977	4	1	1	1	2	98	3	1	1	1	1	1	98	0	0	1	2	6	0	1	0	10000	1	10000	1	0	0	0	0	0	0	0	1	0	98	10	98	98	98	98	98	98	12
0	0	98	98	1	19	5/8/1967	1	1	1	2	3	98	1	1	1	0	1	1	98	1	0	2	2	6	0	1	0	300000	0	300000	0	0	0	0	0	0	0	0	1	0	98	10	98	98	98	98	98	98	99
1	1	2	1	1	20	12/21/1974	8	0	2	1	1	0	3	2	0	0	0	1	98	1	0	2	4	3	0	2	0	20000	1	400000	0	0	0	0	0	0	0	1	0	0	98	10	98	98	98	98	98	98	0
1	1	3	1	1	39.3333	9/17/1975	2	1	1	1	3	98	2	1	1	1	1	1	98	1	0	5	3	6	0	1	0	15000	1	400000	1	0	0	0	0	0	0	0	1	0	98	9	3	98	1	98	2	98	5
1	0	98	98	1	25	5/7/1989	3	1	1	1	1	0	3	1	1	1	1	1	98	1	0	3	2	3	0	1	0	20000	1	20000	0	1	0	0	0	0	0	0	1	0	98	10	98	98	98	98	98	98	0
1	0	98	98	1	29	6/21/1985	5	1	1	2	3	98	4	1	1	1	1	1	98	1	0	5	2	3	0	1	0	15000	1	100000	0	0	0	0	1	0	0	0	0	0	98	8	5	98	2	98	98	98	4
0	0	98	98	1	34	1/6/1981	4	1	1	5	3	98	1	1	1	0	1	1	98	0	0	3	2	3	0	1	0	12000	1	10000	0	0	0	0	0	0	0	1	0	0	98	7	5	98	3	98	98	98	0
0	0	98	98	1	24	5/28/1990	4	1	1	1	3	98	2	1	1	1	1	1	98	1	0	4	2	3	0	1	0	15000	1		0	0	0	0	0	1	0	0	0	0	98	10	98	98	98	98	98	98	25
0	0	98	98	2	15	.	2	1	2	1	3	98	3	1	1	1	1	1	98	1	0	2	4	6	0	1	0	20000	1	280000	0	0	0	1	0	0	0	0	0	0	98	10	98	98	98	98	98	98	12
0	0	98	98	1	41	9/25/1973	1	1	1	1	2	98	2	1	0		1		98	1	0	2	1	3	0	1	1	8000	1	150000	0	0	0	0	0	0	0	0	1	0	98	6	1	98	5	98	6	98	30
1	1	4	1	1	22	7/28/1966	4	1	1	1	3	98	2	1	1	1	1	1	98	1	0	4	3	3	0	1	0	15000	1	7000	0	0	0	0	0	0	0	0	1	0	98	8	3	98	2	98	5	98	15
1	1	20	1	1	29.25	10/8/1984	5			1	3	98	5	1	1	0	1	1	98	1	0	3	2	3	0	1	1	20000	1	20000	0	0	0	0	0	0	0	0	1	0	98	3	3	98	98	98	98	98	0
0	0	98	98	1	18	4/25/1988	6	1	2	1	3	98	2	1	1	1	1	1	98	1	0	5	3	6	0	1	0	80000		230000	0	0	0	0	0	0	0	0	1	0	98	10	98	98	98	98	98	98	0
1	1	5	1	1	30	10/15/1957	3	1	1	1	4	98	3	1	1	0	1	1	98	1	0	3	1	3	0	1	0	10000	1	50000	0	0	0	0	0	0	0	0	1	0	98	10	98	98	98	98	98	98	99
1	1	25	1	1	45	5/13/1969	1	1	1	1	2	98	4	1	1	1	1	1	98	1	0	5	2	3	0	1	0	450000	0	500000	0	0	0	0	0	0	0	0	1	0	98	8	7	98	5	98	1	98	5
0	0	98	98	1	37	4/10/1979	1	1	1	1	3	98		1	1	0	1	1	98	1	0	3	3	3	0	1	0	10000	1	300000	0	0	0	0	0	0	0	0	1	0	98	8		.		.		.	30
0	1	1	1	1	40	3/10/1941	1	1	1	5	3	98	4	1	1	1	1	1	98	1	0	3	4	0	0	1	0	10000	1	90000	0	0	0	0	0	0	0	0	1	0	98	10	98	98	98	98	98	98	99
1	1	15	1	1	10	6/12/1964	2	1	1	1	3	98	2	1	1	1	1	1	98	1	0	3	2	6	0	1	0	4000	1	4000	0	0	0	0	0	0	0	0	1	0	98	10	98	98	98	98	98	98	15
0	0	98	98	1	56	2/10/1959	3	1	1	5	3	98	2	1	1	0	1	1	98	1	0	2	2	3	0	1	0	6000	1	600000	0	0	0	0	0	0	0	1	0	0	98	5	3	98	15	Negocio Propio	98	98	0
0	0	98	98	1	20	6/25/1995	9	1	2	1	3	98	3	1	1	0	1	1	98	1	0	3	2	6	0	1	0	20000	1	620000	0	0	0	0	1	0	0	1	0	0	98	7	3	98	8	98	2	98	99
0	0	98	98	1	47	1/6/1967	3	1	1	3	2	98	2	1	1	0	1	1	98	1	0	3	4	3	0	1	0	15000	1	120000	0	0	0	0	0	0	0	0	1	0	98	10	98	98	98	98	98	98	5
0	0	98	98	3	6	2/25/1959	1	1	1	6	4	98	3	4	1	0	0	1	98	1	0	4	4	3	0	1	0	10000	1	100000	0	0	0	0	0	1	0	0	0	0	98	10	98	98	98	98	98	98	15
0	0	98	98	1	10	4/9/1992	3	1	1	1	3	98	3	1	1	0	1	0	98	1	0	5	3	2	0	1	0	15000	1	300000	1	0	0	0	1	0	0	1	0	0	98	3	3	98	5	98	98	98	0
0	0	98	98	1	15	8/15/1980	3	1	1	2	3	98	1	2	0	0	0	0	98	0	0	3	2	3	0	1	0	160000	0	50000	0	0	0	0	0	0	0	0	1	0	98	2	5	98	1	98	3	98	0
1	1	5	1		49	7/12/1965	6	1	1	2	3	98	1	1	1	0	1	1	98	1	0	5	4	6	0	1	0	20000	1	20000	0	0	0	0	0	0	0	0	1	0	98	10	98	98	98	98	98	98	3
0	0	98	98	1	20	3/8/1969	5	1	1	1	2	98	2	1	1	1	1	1	98	1	1	4	2	3	1	2	0	644000	0	500000	1	0	0	0	0	0	1	0	0	0	98	10	98	98	98	98	98	98	0
0	0	98	98		60.4167	7/8/1974	1	0	1	5	3	98	1	1	1	0	1	1	98	1	0	0	3	0	0	1	0	15000	1	300000	0	0	0	0	0	0	0	0	1	0	98	5	1	98	3	98	2	98	2
0	1	0.83	2	1	26	5/26/1989	3	1	1	5	3	98	1	1	1	0	1	1	98	1	0	3	1	3	0	1	0	15000	1	10000	0	0	0	0	0	0	0	0	1	0	98	1	5	98	1	98	3	98	99
0	0	98	98	1	55	11/16/1954	4	1	1	2	3	98	5	1	1	0	1	1	98	0	0	3	4	6	0	1	0	8000	1	300000	0	0	0	0	0	0	0	0	1	0	98		3	98	2	98	1	98	15
0	0	98	98	2	30.1667	2/2/1985	3	1	2	1	2	98	2	1	1	0	1	1	98	1	1	6	3	6	0	2	0	50000	1	600000	0	0	0	0	0	0	0	0	0	1	Cooperativa	9	3	98	6	98	98	98	0
1	0	98	98	1	30	12/9/1979	5	0	2	1	3	98	4	1	1	0	1	1	98	0	0	3	6	3	0	1	0	25000	1	150000	1	0	0	0	0	0	0	0	1	0	98	10	98	98	98	98	98	98	3
0	0	98	98	1	34	12/4/1981	1	1	1	3	3	98	3	2	1	0	0	0	98	1	0	3	3	3	0	1	0	10000	1	10000	0	0	0	0	0	0	0	0	1	0	98	5	5	98	3	98	1	98	0
0	0	98	98	1	10	9/13/1991	5	1	2	1	1	0	2	1	1	1	1	1	98	1	0	3	3	6	0	1	0	12000	1	30000	0	0	0	0	0	0	0	0	1	0	98	8	5	98	2	98	3	98	4
0	1	0.17	1	1	12	5/17/1970	2	1	2	1	3	98	1	1	1	0	1	1	98	1	0	3	3	3	0	1	0	8000	1	150000	0	0	0	0	0	0	0	0	1	0	98	6	3	98	1	98	5	98	0
1	1	15	2	1	43	6/30/1953	3	1	2	1	2	98	4	1	1	1	1	1	98	1	0	3	2	1	0	1	0	18750	1	400000	0	0	0	0	0	0	0	0	1	0	98	10	98	98	98	98	98	98	0
0	1	2	2	2	18	10/21/1995	9	0	2	1	2	98	3	1	1	0	1	1	98	1	0	5	6	3	0	1	0	60000	1	20000	0	0	0	0	0	0	0	0	1	0	98	10	98	98	98	98	98	98	4
1	1	4	1	1	3	7/28/1968	4	1	2	1	2	98	2	1	1	0	1	1	98	1	0	3	2	3	0	1	0	20000	1	150000	0	0	0	0	0	0	0	0	1	0	98	10	98	98	98	98	98	98	15
1	1	8	1	1	38	3/19/1972	5	1	1	2	3	98	1	1	1	0	1	1	98	1	0	2	3	3	0	1	0	8000	1	12000	1	0	0	0	0	0	0	0	1	0	98	7	5	98	3	98	1	98	20
1	1	13	1	2	29	5/22/1986	4			1	4	98	6	1	1	1	1	1	98	1	0	5	2	0	0	1	0	14000	1	15000	0	0	0	0	0	0	0	0	1	0	98	5	3	98	2	98	98	98	0
1	1	1	2	1	38	12/19/1969	3	1	2	1	2	98	1	1	1	0	1	1	98	0	0	0	1	3	0	1	0	10000	1	120000	0	1	0	0	0	0	0	0	1	0	98	10	98	98	98	98	98	98	99
1	1	5	1	1	45	6/12/1969	6	1	1	1	1	0	3	1	1	1	1	1	98	1	1	3	2	3	0	1	0	25000	1	420000	0	0	0	0	0	0	0	1	0	0	98	9	1	98	2	98	12	98	0
0	0	98	98	1	3	9/2/1991	3	1	1	2	3	98	1	1	1	1	1	1	98	0	1	5	2	0	0	1	0	15000	1	350000	0	0	0	0	0	0	0	0	1	0	98	8		.		.		.	11
1	1	18	1	2	25	12/23/1965	7	1	4	1	4	98	2	1	1	1	1	1	98	1	0	3	4	3	0	1	0	10000	1	4000	0	1	0	0	0	0	0	0	1	0	98	5	3	98	5	98	1	98	10
0	0	98	98	3	37	6/30/1977	3	0	3	1	2	98	4	1	1	1	1	1	98	1	0	5	3	6	0	1	0	20000	1	20000	0	0	0	0	0	0	0	0	1	0	98	9	9	98	98	98	98	98	0
0	0	98	98	1	45	3/5/1962	1	0	1	6	4	98	0	5	0	0	0	0	98	1	0	5	4	0	0	1	1	7000	1	12000	0	0	0	0	0	0	0	0	1	0	98	10	98	98	98	98	98	98	15
1	1	3	1	1	10	10/28/1986	6	0	2	2	3	98	1	3	1	0	0	1	98	1	0	3	4	3	0	1	0	20000	1	300000	1	0	0	0	0	0	0	0	1	0	98	9	3	98	8	98	5	98	30
0	0	98	98	1	33	1/16/1982	5	1	2	1	1	0	2	1	1	1	1	1	98	1	0	4	2	3	0	1	0	50000		30000	0	0	0	0	0	0	0	0	1	0	98	10	98	98	98	98	98	98	0
0	0	98	98		4	1/14/1965	3	1	2	1	3	98	7	1	1	1	1	1	98	1	0	6	3	3	0	1	0	25000	1	22000	0	0	0	0	0	0	0	0	1	0	98	9	5	98	98	98	98	98	0
0	0	98	98	1	59	3/4/1956	4	1	1	2		98	1	1	1	0	1	1	98	0	0	0	3	3	0	1	0	15000	1	600000	0	0	0	0	1	0	0	0	0	0	98	8	3	98	5	98	1	98	0
0	1	0.5	1	1	49	11/8/1965	4	0	2	1	1	1	2	1	1	1	1	1	98	1	0	4	2	4	0	1	0	200000	0	200000	0	0	0	0	0	1	0	0	0	0	98	8	9	98	1	98	98	98	0
1	1	6	2	1	14	2/13/1973	5	1	2	1	1		2	1	1	1	1	1	98	1	0	2	6	3	0	2	0	40000	1	600000	1	0	0	0	1	0	0	0	0	0	98	7	8	98	5	98	2	98	0
0	1	4	1	1	15	1/20/1969	5	1	2	1	1	0		1	1	1	1	1	98	1	0	3	1	3	0	1	0	100000	1	400000	0	0	0	0	0	0	0	0	1	0	98	10	98	98	98	98	98	98	99
0	1	4	1	1	29	9/11/1967	3	0	2	1	1	0	2	1	1	1	1	1	98	1	0	3	2	3	0	1	0	3000	1	600000	0	0	0	0	0	0	0	0	1	0	98	5	15	Arreglar la casa	8	98	5	98	30
0	0	98	98	1	20	7/7/1953	5	1	2	1	2	98	3	1	1	1	1	1	98	1	0	2	3	3	0	1	0	2000	1	10000	0	0	0	1	0	0	0	0	0	0	98	10	98	98	98	98	98	98	0
0	1	0.16	1	1	33	2/10/1982	4	1	1	4	3	98	1	1	1	0	1	1	98	1	0	5	3	3	0	1	0	40000	1	25000	0	0	0	0	1	0	0	0	0	0	98	10	98	98	98	98	98	98	15
1	1	8	1	1	25	11/27/1969	1	1	1	2	3	98	1	1	1	1	1	1	98	1	0	3	1	3	0	1	0	12000	1	250000	0	0	0	0	0	0	0	0	1	0	98	9	2	98	5	98	8	98	30
1	1	4	2	2	30	4/25/1964	2	1	2	1	4	98	3	1	1	1	1	1	98	1	0	3	4	0	0	1	0	20000	1	20000	0	0	0	0	0	0	0	0	1	0	98	10	98	98	98	98	98	98	0
1	0	98	98	1	18	11/20/1976	6	1	1	1	3	98	3	1	1	0	1	0	98	1	0	2	2	3	0	1	0	15000	1	300000	0	0	0	0	0	0	0	0	1	0	98	5	3	98	5	98	98	98	5
1	1	7	1	1	39	7/29/1976	6	1	3	1	3	98	1	1	1	0	1	1	98	1	0	3	2	3	0	1	0	10000	1	700000	0	0	0								.			.		.		.
0	0	98	98	1	17	8/28/1951	2	0	1	6	2	98	1	1	1	1	1	1	98	0	0	3	6	3	0	1	0	20000	1	250000	0	0	0	0	0	0	0	0	1	0	98	10	98	98	98	98	98	98	99
1	0	98	98	3	7	11/12/1949	5	1	3	6	4	98	2	1	1	0	1	1	98	1	0	3	3	3	0	1	0	4000	1	100000	0	0	0	0	0	0	0	0	1	0	98	7	3	98	2	98	1	98	99
0	0	98	98	1	20	1/7/1987	6	0	2	1	2	98	3	1	1	1	1	1	98	0	0	3	2	0	0	1	0	10000	1	200000	1	0	0	0	0	0	0	0	1	0	98	10	98	98	98	98	98	98	99
0	0	98	98	1	28.9167	4/12/1986	6	0	2	1	2	98	4		1	1	1	1	98	1	0	4	2	3	0	1	0	20000	1	400000	1	0	0	0	0	0	0	0	1	0	98	5	3	98	5	98	98	98	7
1	1	15	1	1	18	10/3/1982	4	1	1	2	2	98	1	1	1	0	0	0	98	1	0	2	3	3	0	1	0	100000	0	40000	1	0	0	0	0	0	0	0	1	0	98	9	2	98	8	98	12	98	99
1	1	7	1	2	41	1/27/1974	2	1	1	1	4	98	2	1	1	1	1	1	98	1	0	2	4	0	0	1	0	500000	0	500000	1	0	0	0	0	0	0	0	1	0	98	8	5	98	98	98	98	98	3
0	1	4	1	1	14	3/8/1988	4	1	1	2	3	98	3	1	1	0	1	1	98	1	0	5	2	6	0	1	0	15000	1	200000	0	0	0	1	0	0	0	0	0	0	98	5	5	98	3	98	2	98	0
1	1	10	1	1	14	9/10/1961	7	1	3	4	3	98	3	1	1	1	1	1	98	1	0	7	3	3	0	1	0	500000	0	500000	0	0	0	0	0	0	0	0	1	0	98	9	3	98	5	98	98	98	8
1	0	98	98	1	19	1/17/1996	2	0	3	1	1	1	4	1	1	1	1	1	98	1	0	4	2	3	0	1	0	30000	1	400000	0	0	0	0	0	0	0	0	1	0	98	5	5	98	2	98	98	98	10
0	0	98	98	1	54	.	6	1	2	1	2	98	3	1	1	1	1	1	98	1	0	3	4	3	0	1	0	15000	1	300000	0	0	0	0	0	0	0	0	1	0	98	5	3	98	5	98	1	98	10
0	0	98	98	1	4	7/20/1966	2	1	1	3	4	98	1	5	0	0	0	1	98	1	0	3	2	3	0	1	0	150000	0	200000	0	0	0	0	0	1	0	0	0	0	98	7	2	98	3	98	5	98	0
1	0	98	98	1	15	4/30/1973	1	1	1	3	2	98	2	1	0	0	0	1	98	1	0	2	2	6	0	1	0	3000	1	40000	0	0	0	0	0	0	0	0	1	0	98	5	13	98	98	98	98	98	30
0	0	98	98	1	23	3/20/1947	2	0	2	1	1	1	2	1	1	1	1	1	98	1	0	3	2	3	0	1	0	15000	1	400000	0	1	0	0	0	0	0	0	1	0	98	7	1	98	5	98	98	98	99
0	0	98	98	1	9	8/18/1968	5	1	2	1	2	98	2	1	1	1	1	1	98	1	0	4	2	3	0	1	0	5000	1	350000	0	0	0	0	0	1	0	0	0	0	98	3	2	98	3	98	15	Pensión	99
0	0	98	98	1	13	12/6/1946	7	1	1	1	2	98	1	1	1	0	1	1	98	1	0	3	6	3	0	1	0	10000	1	10000	0	1	0	0	0	1	0	0	0	0	98	5	2	98	98	98	98	98	0
0	0	98	98	2	27	.	1	1	1	2	3	98	3	1	1	1	1	1	98	0	0	3	2	3	0	1	0	15000	1	300000	0	0	0	0	0	0	0	1	0	0	98	8	2	98	1	98	3	98	4
1	0	98	98	1	4	1/6/1965	7	1	1	4	1	1	3	1	1	1	1	1	98	0	0	3	2	3	0	1	0	4000	1	4000	1	0	1	0	0	0	0	0	1	0	98	1	5	98	1	98	98	98	15
0	1	10	1	1	30	11/20/1984	4	1	1	1	3	98	3	1	1	1	1	1	98	1	0	4	2	3	0	1	0	10000	1	250000	0	0	0	0	0	0	0	0	1	0	98	8	3	98	14	98	8	98	99
1	1	6	1	1	39	10/6/1975	4	1	1	1	1	0	4	1	1	1	1	1	98	1	0	5	2	6	0	2	0	500000	0	550000	0	0	0	0	0	0	1	0	0	0	98	10	98	98	98	98	98	98	0
0	0	98	98	1	13	11/26/1961	2	1	1	5	3	98	1	1	1	0	1	1	98	0	0	3	2	0	0	1	0	50000	1	500000	0	0	0	0	0	0	0	0	1	0	98	8	3	98	98	98	98	98	0
0	1	8	1	1	6	7/5/1991	2	0	1	2	3	98	1	1	1	1	1	1	98	1	0	5	3	3	0	1	0	8000	1	200000	0	0	0	0	0	1	0	0	0	0	98	7	3	98	2	98	98	98
0	1	5	1	1	6	3/6/1984	4	1	2	4	3	98	3	1	1	1	1	1	98	1	0	5	3	0	0	1	0	25000	1	500000	0	0	0	0	0	0	0	0	0	1	Trabajar	8	3	98	98	98	98	98	0
0	1	20	1	1	50	9/27/1965	4	1	2	5	3	98	1	1	1	0	1	1	98	1	0	3	3	6	0	1	0	15000	1	400000	0	0	0	0	0	0	0	0	1	0	98	10	98	98	98	98	98	98	0
1	0	98	98	1	35	11/19/1978	5	1	2	1	2	98	3	3	1	0	0	1	98	1	0	3	2	3	0	1	0	30000	1	200000	1	1	0	0	1	0	0	0	0	0	98	9	3	98	1	98	98	98	8
0	0	98	98	1	17	12/30/1980	4	1	1	4	2	98	3	1	1	1	1	1	98	1	0	3	2	3	0	1	0	20000	1	400000	0	0	0	1	0	0	0	0	0	0	98	8	2	98	98	98	98	98	7
0	1	1	2	1	25	7/1/1949		0	1	5	3	98	2	1	1	1	1	1	98	1	0	3	1	3	0	1	0	10000	1	300000	0	1	0	0	0	0	0	0	1	0	98	8	2	98	6	98	4	98	12
0	0	98	98	2	47	10/8/1967	4	1	1	1	3	98	2	1	1	1	1	1	98	1	0	0	3	3	0	1	0	18000	1	750000	0	0	0	0	0	0	0	0	1	0	98		5	98	12	98	98	98	11
1	1	15	1	1	13	6/2/1974	2	1	1	2	4	98	1	1	1	1	1	1	98	1	0	3	3	3	0	1	0	7000	1	50000	0	0	0	0	0	0	0	0	1	0	98	5		.		.		.	15
0	0	98	98	1	30.1667	1/9/1953	4	1	2	6	3	98	1	4	1	0	0	0	98	1	0	3	2	3	0	1	0	5000	1	10000	1	0	0	0	0	0	0	0	1	0	98	5	5	98	3	98	2	98	0
1	0	98	98	1	25	10/27/1989	4	1	2	1	3	98	4	1	1	1	1	1	98	0	0	3	3	0	0	1	0	20000	1	500000	0	0	0	0	0	1	0	0	0	0	98	10	98	98	98	98	98	98	0
0	0	98	98	1	15.25	2/15/1949	2	1	1	1	4	98	2	1	1	1	1	1	98	1	0	0	2	3	0	1	0	15000	1	12000	0	0	0	0	0	0	0	0	1	0	98	5	15	Ayuda del Gobierno	98	98	98	98	3
0	0	98	98	1	12	.	4	1	2	1	2	98	2	1	1	1	1	1	98	1	0	3	3	3	0	1	0	150000	0	200000	1	0	0	0	0	0	0	0	1	0	98	8	8	98	12	98	1	98	99
1	1	14	2	1	22	7/4/1955	4	0	3	1	2	98	3	1	1	0	0	1	98	0	0	0	1	3	0	1	0	15000	1	300000	0	0	0	0	0	0	0	0	1	0	98	10	98	98	98	98	98	98	99
0	1	8	1	1	23	1/28/1992	3	1	1	1	3	98	1	3	0	0	0	1	98	0	0	3	2	3	0	1	1	30000	1	300000	0	0	0	0	0	0	0	0	1	0	98	10	98	98	98	98	98	98	0
0	1	3	1	2	49	12/10/1965	6	1	5	1	3	98	3	1	1	1	1	1	98	1	0	4	3	3	0	1	0	30000	1	25000	1	0	0	0	0	0	0	0	1	0	98	8	1	98	3	98	2	98	99
1	1	2	1	1	23	1/12/1992	4	0	2	1	3	98	3	1	1	1	1	1	98	1	0	4	2	3	0	1	0	13000	1	400000	1	0	1	0	0	0	0	1	0	0	98	3	5	98	8	98	2	98	0
1	0	98	98	1	38	8/19/1963	7	1	3	1	3	98	2	1	1	1	1	1	98	1	0	3	3	3	0		0	13000	1	300000	0	0	0	1	0	0	0	1	0	0	98	10	98	98	98	98	98	98	0
0	0	98	98	1	3	8/6/1998	3	0	2	2	4	98	3	1	1	0	1	0	98	1	0	5	1	3	0	1	0	10000	1	10000	0	0	0	0	0	0	0	0	1	0	98	10	98	98	98	98	98	98	0
1	0	98	98	1	30	2/21/1960	3	1	1	2	3	98	1	1	1	1	1	1	98	1	0	3	1	6	0	1	0	7000	1	220000	1	0	0	0	0	0	0	0	1	0	98	3	2	98	3	98	98	98	15
0	1	0.83	1	1	1.16667	7/11/1979	6	1	1	5	3	98	1	1	1	1	1	1	98	1	0	2	3	4	0	2	0	25000	1	18000	1	0	1	0	1	0	0	0	0	0	98	5	5	98	3	98	98	98	30
1	0	98	98	1	30	1/18/1981	6	1	2	1	1	0	2	3	1	1	1	1	98	1	0	5	2	6	0	1	0	8000	1	8000	0	0	0	0	0	0	0	0	1	0	98	5	5	98	98	98	98	98	15
0	0	98	98	1	10	.	4	1	3	5	3	98	2	1	1	1	1	1	98	1	0	5	3	6	0	1	0	30000	1	400000	0	0	0	0	0	0	0	0	1	0	98	8	3	98	2	98	98	98	0
1	0	98	98	1	23	9/20/1991	4	1	1	1	3	98	2	1	1	0	1	1	98	0	0	3	2	3	0	1	0	12000	1	600000	1	0	0	0	0	0	0	0	1	0	98	8	5	98	3	98	1	98	0
0	0	98	98	1	24	12/22/1990	3	1	1	2	3	98	1	1	1	0	1	1	98	1	0	4	2	6	0	1	0	130000	0	130000	0	0	0	0	0	0	0	0	1	0	98	10	98	98	98	98	98	98	1
0	0	98	98	1	51	2/9/1964	4	1	2	5	3	98	4	1	1	0	1	1	98	1	0	5	3	6	0	1	0	25000	1	16000	0	0	0	0	0	0	0	0	1	0	98	10	98	98	98	98	98	98	7
0	0	98	98	1	30	2/11/1955	2	1	2	1	2	98	1	1	1	0	1	1	98	0	0	0	1	6	0	1	0	5000	1	336000	0	0	0	0	0	0	0	1	0	0	98	9	15	Ayuda del Gobierno	98	98	98	98	15
0	1	7	1	1	22	1/7/1993	3	1	2	1	3	98		2	0	0	0	1	98	1	0	3	4	3	0	1	0	15000	1	340000	1	0	0	0	0	0	0	0	1	0	98	10	98	98	98	98	98	98	99
1	0	98	98	1	30	11/8/1974	5	1	1	5	3	98	1	1	1	1	1	1	98	0	0	0	4	3	0	1	0	30000	1	12000	1	0	0	0	0	0	0	0	0	1	Trabajar	10	98	98	98	98	98	98	0
0	0	98	98	2	4	8/6/1990		1	2	1	3	98	2	1	1	1	1	1	98	1	0	3	2	6	0	1	0	10000	1	350000	0	0	0	0	0	0	0	0	1	0	98	8		.		.		.	15
0	1	1	1	1	15	7/8/1969	2	1	1	2	3	98	1	1	1	1	1	1	98	1	0	5	2	3	0	1	0	5000	1	100000	0	0	0	0	0	0	0	0	1	0	98	10	98	98	98	98	98	98	10
1	1	10	1	1	10	5/17/1992	3	1	2	2	3	98	1	1	1	1	1	1	98	1	0	5	3	3	0	1	0	10000	1	400000	1	0	0	1	0	0	0	0	0	0	98	9	3	98	5	98	1	98	99
0	0	98	98	1	56	1/11/1955	6	1	1	1	2	98	4	1	1	0	1	1	98	1	0	5	2	6	0	1	0	6000	1	280000	0	1	0	0	0	0	0	0	1	0	98	8	2	98	5	98	98	98	99
1	0	98	98	1	28	11/13/1944	2	1	1	2	3	98	1	1	1		1		98	1	0	3	1	6	0	1	0	12000	1	12000	0	1	0	0	0	0	1	0	0	0	98	5	1	98	2	98	4	98	30
0	0	98	98	2	39	6/13/1976	4	1	2	1	3	98	3	1	1	0	1	1	98	1	0	2	3	3	0	1	0	15000	1	340000	0	0	0	0	0	1	0	0	0	0	98	5	3	98	5	98	98	98	20
1	1	10	1	1	21	10/4/1993	3	1	3	1	3	98	1	1	1	1	1	1	98	1	0	5	3	3	0	2	0	30000	1	400000	0	0	0	0	0	0	0	0	1	0	98	8	3	98	5	98	98	98	0
0	1	2	2	1	20	5/5/1990	3	1	2	1	3	98	3	1	1	1	1	1	98	1	0	4	2	3	0	1	0	12000	1	400000	0	0	0	0	0	0	0	0	1	0	98	2	5	98	3	98	98	98	0
0	1	5	1	1	7	8/30/1991	8	0	3	1	3	98	2	1	1	1	1	1	98	1	1	5	3	3	0	1	0	250000	0	100000	0	0	0	0	0	0	0	1	0	0	98	8	3	98	5	98	2	98	0
0	0	98	98	1	21	2/22/1994	3	1	1	1	3	98	3	1	1	1	1	1	98	1	0	4	3	6	0	1	0	30000	1	70000	0	0	0	0	0	0	0	0	1	0	98	8	3	98	2	98	5	98	99
0	0	98	98	1	46	7/10/1969	2	1	1	1	2	98	2	1	1	1	1	1	98	0	0	3	4	3	0	1	0	25000	1	100000	0	1	0	0	1	0	0	0	0	0	98	10	98	98	98	98	98	98	0
0	1	5	2	1	20	1/5/1995	3	1	1	1	3	98	1	1	1	0	1	1	98	1	0	5	2	3	0	1	0	23000	1	300000	0	0	0	0	0	0	0	0	1	0	98	10	98	98	98	98	98	98	3
0	0	98	98	1	52	7/15/1962	1	1	1	6	4	98	1	1	1	0	1	1	98	1	0	2	4	6	0	1	0	15000	1	300000	0	0	0	0	0	0	0	0	1	0	98	10	98	98	98	98	98	98	0
0	0	98	98	1	41	7/20/1967	5	1	1	1	1	0	2	1	1	0	1	1	98	1	0	1	2	3	0	1	0	6000	1	16000	1	0	0	0	0	0	0	0	1	0	98	10	98	98	98	98	98	98	3
0	0	98	98	1	44	12/24/1971	5	1	1	2	3	98	1	1	1	0	1	1	98	1	0	2	2	6	0	1	0	400000	0	400000	0	0	0	0	0	0	0	0	1	0	98	10	98	98	98	98	98	98	99
1	1	8	1	1	28	1/25/1987	4	1	2	1	3	98	1	1	1	0	1	1	98	0	0	3	6	3	0	1	0	20000	1	200000	1	0	0	0	0	0	0	0	1	0	98	8	3	98	1	98	5	98	99
1	1	10	1	1	53	6/7/1958	5	1	1	2	3	98	2	1	1	1	1	1	98	1	0	3	2	6	0	1	0	500000	0	500000	0	0	0	0	0	0	0	0	1	0	98	7	3	98	2	98	5	98	99
0	0	98	98	1		2/16/1964	2	1	1	3	3	98	1	2	1	0	0	1	98	1	0	5	2	3	0	1	0	9000	1	250000	0	0	0	0	0	0	0	0	1	0	98	5	5	98	3	98	98	98	0
0	0	98	98	1	35	6/16/1964	4	1	1	4	2	98	2	1	1	0	1	1	98	0	0	3	2	6	0	1	0	350000	0	350000	0	0	0	0	0	0	0	0	1	0	98	8	1	98	2	98	3	98	99
1	1	11	2	1	18	8/26/1987	3	1	1	1	2	98	3	1	1	1	1	1	98	1	0	4	2	3	0	1	0	10000	1	200000	1	0	0	0	0	0	0	0	1	0	98	7	5	98	8	98	7	98	5
0	1	12	1	1	30	11/18/1955	2	0	2	1	1	0	1	1	1	1	1	1	98	1	0	2	1	3	0	1	0	40000	1	200000	0	0	0	0	0	0	0	0	1	0	98	5	2	98	1	98	98	98	0
0	0	98	98	2	56	12/1/1959	6	1	2	1	3	98	3	1	1	1	1	1	98	1	0	2	3	3	0	1	0	20000	1	600000	0	0	0	0	0	0	0	0	1	0	98	6	3	98	15	Negocio Propio	1	98	0
1	0	98	98	2		7/18/1928	1	1	1	3	3	98	5	1	1	1	1	1	98	0	0	3	4	6	0	1	0	300	1	300	0	0	1	0	0	0	0	0	1	0	98	5	5	98	3	98	98	98	30
0	0	98	98	1	8	3/19/1961	5	0	5	1	3	98	4	1	1	1	1	1	98	0	0	3	3	3	0	1	0	20000	1	30000	0	0	0	0	1	0	0	0	0	0	98	10	98	98	98	98	98	98	0
0	0	98	98	1	33	6/21/1981	5	1	1	1	3	98	2	1	1	1	1	1	98	1	0	3	2	3	0	1	0	17000	1	250000	1	1	0	0	0	0	0	0	1	0	98	5		.		.		.	15
0	0	98	98	1	40	11/6/1974	4	1	3	5	3	98	4	1	1	1	1	1	98	0	0	3	1	6	0	1	0	20000	1	20000	0	0	0	0	0	0	0	0	1	0	98	8	3	98	2	98	9	98	20
0	0	98	98	1	11	4/1/1936	1	1	1	5	3	98	1	1	1	1	1	1	98	1	0	3	4	6	0	1	0	15000	1	300000	0	0	0	0	0	0	0	0	1	0	98	8	1	98	98	98	98	98	0
1	1	10	2	1	39	.	6	1	1	1	1	0	2	1	1	1	1	1	98	1	0	3	2	3	0	1	0	25000	1	700000	0	1	0								.	10	98	98	98	98	98	98	1
1	1	5	1	1	20	6/30/1985	8	1	2	1	3	98	5	1	1	0	1	1	98	1	0	3	1	3	0	1	0	25000	1	10000	0	0	0	0	1	0	0	0	0	0	98	10	98	98	98	98	98	98	0
0	0	98	98	3	59	2/10/1956	2	1	2	4	3	98	4	1	1	1	1	1	98	1	0	4	4	0	0	1	0	20000	1	600000	0	0	0	0	0	0	1	0	0	0	98	10	98	98	98	98	98	98	0
1	1	5	1	1	23	1/8/1992	3	1	1	2	3	98	1	1	1	1	1	1	98	1	0	4	2	3	0	1	0	15000	1	300000	0	0	0	0	0	0	0	0	1	0	98	5	5	98	3	98	7	98	30
0	0	98	98	2	6	7/16/1944	1	1	1	2	3	98	1	1	1	0	1	1	98	0	0	0	3	3	0	1	0	25000	1	20000	0	1	0	0	0	0	0	0	1	0	98	1	15	Nada	98	98	98	98	2
0	1	2	1	1	14	12/19/1976	2	1	2	2	3	98	1	1	1	0	1	1	98	1	0	4	2	4	0	1	0	400000	0	400000	0	0	0	0	0	0	0	0	1	0	98	8	1	98	2	98	3	98	99
0	1	3	1	1	1	8/9/1934	1	1	1	4	3	98	2	1	1	0	1	1	98	1	0	3	4	6	0	1	0	8000	1	100000	0	1	0	0	1	0	0	0	0	0	98	8	3	98	98	98	98	98	16
1	1	7	2	1	14	10/16/1974	6	1	2	1	1	0	2	1	1	0	1	1	98	0	0	3	2	3	1	1	0	20000	1	200000	0	0	0	0	0	0	0	0	1	0	98	10	98	98	98	98	98	98	3
0	1	4	1	1	7	2/11/1990	7	1	2	1	3	98	4	1	1	1	1	1	98	1	0	5	2	3	0	1	0	13000	1	400000	0	0	0	0	1	0	0	0	0	0	98	8	5	98	13	98	3	98	0
0	0	98	98	3	39.3333	6/28/1977	4	0	1	1	4	98	1	1	1	1	1	1	98	0	0	3	3	0	0	1	0	20000	1	30000	0	1	0	0	0	0	0	0	0	1	Trabajar	5	1	98	2	98	5	98	4
0	1	5	1	1	6	5/26/1973	3	1	1	4	2	98	2	1	1	1	1	1	98	1	0	4	3	6	0	1	0	8000	1	200000	1	0	0	0	1	0	0	0	0	0	98	7	3	98	8	98	5	98	99
0	0	98	98	1	25	5/3/1954	6	1	1	1	2	98	2	1	1	1	1	1	98	0	0	0	2	6	1	1	0	10000	1	200000	0	0	0	0	0	1	0	0	0	0	98	7	2	98	1	98	15	Ayuda	0
0	0	98	98	1	35	2/14/1980	6	1	5	1	3	98	2	1	1	1	1	1	98	1	0	5	2	6	0	1	0	8000	1	300000	1	0	0	0	0	0	0	0	1	0	98	9	5	98	2	98	8	98	2
1	1	7	1	2	27	3/21/1988	3	1	1	1	3	98	3	1	1	1	1	1	98	1	1	4	2	3	0	1	0	5000	1	300000	0	0	0	0	0	0	0	0	0	1	Estudiar	8	5	98	1	98	98	98	0
0	0	98	98	1	32	6/3/1956	3	0	3	1	2	98	3	1	1	0	1	1	98	1	0	3	2	3	0	1	0	1500	1	300000	0	0	0	0	0	0	0	0	1	0	98	10	98	98	98	98	98	98	0
0	0	98	98	1	46	1/20/1949	2	1	1	1	2	98	3	1	1	0	1	1	98	1	0	5	4	3	0	1	0	8000	1	650000	0	0	0	0	0	0	0	0	0	1	Tener su vivienda propia	10	98	98	98	98	98	98	0
1	1	12	1	1	20	1/27/1995	3	0	2	1	3	98	1	1	1	0	1	1	98	1	0	4	2	3	0	1	0	12000	1	400000	0	0	0	1	0	0	0	0	0	0	98	5	3	98	5	98	8	98	15
1	0	98	98	1	42	11/15/1972	1	1	1	5	3	98	1	1	1	0	1	1	98	0	0	3	1	6	0	1	0	20000	1	20000	0	0	0	0	0	0	0	0	1	0	98	10	98	98	98	98	98	98	15
1	1	10	1	1	57	2/6/1954	1	1	1	5	3	98	1	1	1	0	1	1	98	1	0	2	3	3	0	1	0	5000	1	200000	0	1	0	0	0	0	0	0	1	0	98	5	3	98	1	98	8	98	15
1	1	10	1	1	33	1/28/1982	4	1	4	1	3	98	4	1	1	1	1	1	98	1	0	6	3	3	0	1	0	22000	1	15000	0	0	0	0	0	0	0	1	0	0	98	8	3	98	1	98	5	98	0
0	0	98	98	1	21	12/6/1993	5	1	2	1	2	98	2	1	1	1	1	1	98	1	0	6	2	0	0	1	0	15000	1	200000	0	0	0	0	1	0	0	0	0	0	98	9	5	98	8	98	98	98	30
0	0	98	98	2	16	2/3/1964	6	0	3	1	1	1	4	1	1	1	1	1	98	1	0	2	4	6	0	1	0	5000	1	5000	0	0	0	0	0	0	0	0	1	0	98	6	1	98	98	98	98	98	0
0	1	1	1	1	51	4/16/1954	2	1	1	2	3	98	1	1	1	0	1	1	98	1	0	4	2	6	0	1	0	150000	0	150000	0	0	0	0	0	0	0	0	1	0	98	10	98	98	98	98	98	98	99
0	1	5	2	1	12	1/5/1988	6	0	2	1	3	98	2	1	1	0	1	1	98	0	0	3	6	6	0	1	0	50000	1	100000	1	0	0	0	0	0	0	0	1	0	98	7	2	98	8	98	5	98	0
0	0	98	98	2	3	11/19/1952	5	1	2	5	3	98	1	1	1	0	1	1	98	0	0	0	4	6	0	1	0	20000	1	500000	0	0	0	0	0	0	0	0	1	0	98	8	2	98	3	98	98	98	0
1	1	7	2	1	61	10/10/1940	7	0		1	2	98	4	1	1	1	1	1	98	1	0	3	4	3	0	2	0	30000	1	800000	0	1	0	0	0	0	0	0	1	0	98	8	1	98	4	98	5	98	8
1	1	20	2	2	62	9/10/1952	3	1	2	1	4	98	4	1	1	0	1	1	98	1	0	2	4	3	0	1	0	13000	1	500000	0	0	0	0	0	0	0	0	1	0	98	9	7	98	98	98	98	98	0
0	0	98	98	1	6	5/11/1982	7	1	1	5	3	98	1	1	1	0	1	1	98	1	0	4	2	6	0	1	0	3000	1	200000	1	0	0	0	0	0	0	0	1	0	98	3	3	98	5	98	2	98	7
0	1	7	1	1	57	12/21/1957	1	1	1	1	3	98	1	1	1	0	1	1	98	1	0	3	3	3	0	1	0	10000	1	410000	0	0	0	0	1	0	0	0	0	0	98	5	4	98	5	98	2	98	8
0	0	98	98	1	8	4/18/1995	3	1	1	1	3	98	2	1	1	1	1	1	98	0	0	3	2	3	0	1	0	20000	1	300000	0	0	0	0	1	0	0	0	0	0	98	10	98	98	98	98	98	98	0
1	0	98	98	1	55	.	4	0	2	1	2	98	3	1	1	0	1	1	98	1	0	3	1	0	0	1	0	20000	1	15000	0	0	0	0	0	0	0	0	1	0	98	1	5	98	2	98	1	98	2
0	1	3	1	1	47	12/26/1987	4	1	1	3	4	98	1	5	0	0	0	1	98	1	0	5	3	3	0	2	0	20000	1	20000	0	0	0	0	0	0	0	0	1	0	98	7	3	98	5	98	1	98	99
0	0	98	98	1	5	7/20/1973	5	0	2	2	3	98	2	1	1	0	1	1	98	1	0	2	2	0	0	1	0	600000	0	600000	0	0	0	0	0	0	0	0	1	0	98	10	98	98	98	98	98	98	99
0	0	98	98	1	20	4/3/1995	8	1	3	1	3	98	2	1	1	1	1	1	98	1	1	6	2	3	0	1	0	70000	1	600000	1	0	0	0	0	0	0	0	0	1	Estudiar	8	8	98	4	98	98	98	0
0	1	7	1	1	9	12/28/1976	8	0	4	1	3	98	4	1	1	1	1	1	98	1	0	2	3	3	0	1	0	7000	1	500000	0	0	0	0	0	0	0	0	1	0	98	10	98	98	98	98	98	98	0
0	0	98	98	1	38	1/5/1979	2	1	1	1	3	98	1	1	1	1	1	1	98	1	0	5	6	6	0	1	0	6000	1	170000	1	0	0	0	0	0	0	0	1	0	98	6	3	98	5	98	4	98	15
0	1	3	2	1	38	2/19/1977	4	1	2	2	3	98	3	1	1	1	1	1	98	1	0	4	2	3	0	1	0	12000	1	500000	0	0	0	0	0	0	0	0	1	0	98	7	5	98	8	98	3	98	0
0	0	98	98	2	61.25	3/10/1953	3	1	1	1	4	98	2	1	1	0	1	1	98	1	0		1	3	0	1	0	10000	1	9000	0	0	0	0	0	0	0	0	1	0	98	7	1	98	98	98	98	98	0
1	1	13	1	1	15	5/25/1985	5	1	2	4	3	98	2	1	1	1	1	0	98	1	0	5	4	3	0	1	0	10000	1	550000	0	0	0	0	0	0	0	1	0	0	98	4		.		.		.	4
0	0	98	98	1	58	6/9/1956	4	1	2	1	3	98	1	1	1	0	1	1	98	1	0	2	3	3	0	1	0	12000	1	400000	0	0	0	0	0	0	0	1	0	0	98	5	2	98	98	98	98	98	0
0	0	98	98	1	37	2/20/1977	3	1	2	2	3	98	1	1	1	0	1	1	98	1	0	3	2	6	0	1	0	600000	0	600000	0	0	0	0	0	0	0	0	1	0	98	10	98	98	98	98	98	98	99
0	0	98	98	2	32	6/14/1977	3	1	2	1	2	98	4	1	1	1	1	1	98	1	0	5	4	3	0	1	0	18000	1	250000	0	0	0	0	0	0	0	0	1	0	98	5	5	98	4	98	3	98	15
0	1	4	1	1	35	8/22/1953	2	1	1	1	1	1	3	1	1	1	1	1	98	1	1	4	2	1	1	2	0	9000	1	650000	0	0	0	1	0	0	0	0	0	0	98	9	5	98	98	98	98	98	0
0	0	98	98	1	38	7/4/1957	2	1	1	4	3	98	1	1	1	0	1	1	98	1	0	3	6	3	0	1	0	10000	1	227000	0	0	0	0	0	0	0	0	1	0	98	10	98	98	98	98	98	98	8
0	1	10	1	1	12	5/16/1985	3	1	1	1	3	98	2	1	1	1	1	1	98	1	0	5	3	3	0	2	0	25000	1	800000	0	0	0	0	0	0	0	0	1	0	98	10	98	98	98	98	98	98	8
0	0	98	98	1	28	1/23/1967	5	1	1	1	1		2	1	1	1	1	1	98	1	0	3	2	6	0	1	0	10000	1	500000	1	0	0	0	0	0	0	0	1	0	98	6	5	98	8	98	2	98	99
0	0	98	98	1	67	2/5/1950	7	1	1	1	2	98	4	1	1	1	1	1	98	1	0	3	3	3	0	2	0	15000	1	700000	0	0	0	0	0	0	0	0	1	0	98	6	15	Pensión	5	98	3	98	15
1	1	2	1	1	57	6/5/1958	5	1	1	1	2	98	1	1	1	0	1	1	98	0	0	0	2	3	0	1	0	25000	1	150000	0	0	0	0	0	0	0	0	1	0	98	7	3	98	9	98	1	98	30
0	1	5	1	1	7	12/25/1950	4	1	1	1	3	98	2	1	1	1	1	1	98	0	0	0	2	3	0	1	0	10000	1	350000	1	0	0	0	0	0	0	0	1	0	98	5	3	98	2	98	98	98	7
0	0	98	98	1	26	5/18/1988	2	0	2	1	3	98	2	1	1	1	1	1	98	1	0	4	2	3	0	1	0	60000	0	350000	0	0	0	0	0	0	0	0	1	0	98	8	3	98	2	98	5	98	0
1	1	2	2	1	52	8/8/1963	5	1	2	1	2	98	2	1	1	0	1	1	98	1	1	5	1	3	0	1	1	8000	1	300000	1	0	0	0	0	0	0	0	1	0	98	5	3	98	8	98	1	98	30
0	0	98	98	1	61	3/7/1954	2	1	1	2	3	98	1	1	1	0	1	1	98	1	0	3	2	0	0	1	0	450000	0	450000	0	0	0	0	0	0	0	0	1	0	98	10	98	98	98	98	98	98	99
1	0	98	98	1	55	11/6/1959	4	1	3	1	1	0	2	1	1	1	1	0	98	1	0		2	3	0	1	0	8000	1	300000	0	0	0	0	0	0	0	0	1	0	98	10	98	98	98	98	98	98	30
1	1	8	1	1	12	1/27/1987	5	1	1	4	3	98	1	1	1	0	1	1	98	1	0	5	2	0	0	1	0	18000	1	10000	0	0	0	0	1	0	0	0	0	0	98	2	3	98	5	98	98	98	0
1	0	98	98	1	21	5/22/1993	6	1	2	1	2	98	3	1	1	1	1	1	98	1	0	5	2	3	0	1	0	20000	1	300000	1	0	0	0	0	1	0	0	0	0	98	7	8	98	5	98	3	98	0
1	0	98	98	2	51	10/25/1963	3	1	1	2	3	98	1	1	1	1	1	1	98	1	0	3	4	3	0	1	0	10000	1	150000	0	0	0	0	0	0	0	0	1	0	98	1	2	98	3	98	98	98	0
0	0	98	98	1	28	12/17/1961	3	1	1	4	3	98	2	1	1	1	1	1	98	1	0	3	3	6	0	1	0	12000	1	180000				0	0	0	0	0	1	0	98	8	3	98	2	98	12	98	15
0	0	98	98	1	20	9/6/1993	4	1	2	1	3	98	4	1	1	0	1	1	98	1	0	5	3	3	0	2	0	90000	1	350000	0	0	0	0	0	0	0	0	1	0	98	9	5	98	98	98	98	98	0
1	1	7	1	1	46	11/24/1954	1	1	1	1	3	98	1	1	1	0	1	1	98	1	0	3	6	3	0	1	0	9000	1	250000	0	0	0	0	1	0	0	0	0	0	98	3	2	98	5	98	98	98	9
1	1	6	1	2	43	4/1/1972	6	1	2	1	4	98	4	3	1	1	0	1	98	1	0	3	2	3	0	1	0	10000	1	500000	0	0	0	0	0	0	0	0	1	0	98	8	2	98	7	98	98	98	7
1	1	6	1	2	40.25	6/6/1941	5	1	1	1	3	98	4	1	1	1	1	1	98	1	0	3	3	3	0	1	0	100000	0	300000	0	0	0	0	0	1	0	0	0	0	98	5	2	98	98	98	98	98	5
1	1	7	1	1	36	1/10/1979	3	1	1	1	4	98	2	1	1	1	1	1	98	1	0	3	2	6	0	1	0	320000	0	450000	1	0	0	0	1	0	0	0	0	0	98	10	98	98	98	98	98	98	15
1	1	6	1	1	18	4/25/1957	7	1	5	6	3	98	1	1	1	1	1	1	98	1	0	2	1	6	0	1	0	25000	1	600000	0	0	0	0	0	0	0	0	1	0	98			.		.		.	0
1	1	20	1	1	10	1/10/1970	4	1	3	2	3	98	1	1	1	1	1	1	98	1	0	3	6	3	0	1	0	15000	1	10000	1	0	0	0	0	0	0	0	1	0	98	7	1	98	3	98	5	98	99
0	0	98	98	1	7	8/25/1954	6	1	1	3	2	98	1	2	0	0	0	1	98	1	0	3	6	0	0	1	0	15000	1	400000	0	0	1	0	0	0	0	0	1	0	98	7	12	98	5	98	2	98	7
0	1		2	1	10	6/15/1944	7	1	4	1	4	98	4	1	1	1	1	1	98	0	0	0	2	3	0	1	0	25000	1	290000	0	1	0	0	0	0	0	0	1	0	98	8	5	98	1	98	98	98	30
0	0	98	98	2	48	7/25/1966	6	1	2	4	3	98	1	1	1	1	1	1	98	0	0	0	3	3	0	1	0	20000	1	450000	0	0	0	0	0	0	0	0	1	0	98	10	98	98	98	98	98	98	7
1	0	98	98	1	36	5/30/1976	4	1	1	1	3	98	2	1	1	1	1	1	98	1	0	2	2	3	0	1	0	30000	1	300000	0	0	0	0	0	0	0	0	1	0	98	10	98	98	98	98	98	98	0
0	0	98	98	1	21.5	6/5/1994	6	1	3	1	1	1	4	1	1	1	1	1	98	1	1	5	3	3	0	1	0	8000	1	300000	0	0	0	0	0	0	0	0	1	0	98	6	3	98	5	98	8	98	3
0	1	8	2	1	41.3333	4/6/1974	3	1	1	2	3	98	2	1	0	0	0	1	98	1	0	3	3	3	0	1	0	11000	1	7000	1	0	0	0	0	0	0	0	1	0	98	9	3	98	5	98	1	98	4
0	0	98	98	1	40	10/8/1961	8	1	2	1	4	98	4	1	1	0	1	1	98	1	0	2	4	0	0	1	0	10000	1	150000	0	0	0	0	0	0	0	0	1	0	98	8	1	98	5	98	10	98	1
1	1	3	1	1	47	1/1/1968	3	1	1	1	2	98	5	3	1	0	0	1	98	0	0	0	6	3	0	1	0	100000	0	300000	1	0	0	0	0	0	0	0	1	0	98	10	98	98	98	98	98	98	15
0	0	98	98	1	36	11/1/1979	5	0	2	1	2	98	2	1	1	1	1	1	98	1	0	3	1	0	0	1	1	15000	1	15000	0	0	0	0	0	0	0	0	1	0	98	10	98	98	98	98	98	98	99
1	0	98	98	1	30	2/11/1964	5	1	4	4	1	0	3	1	1	1	1	0	98	1	0	3	3	0	1	1	0	30000	1	200000	1	0	0	0	1	0	0	0	0	0	98	5	5	98	9	98	2	98	30
0	1	6	1	2	15	10/26/1949	7	0	2	1	3	98	3	1	1	1	1	1	98	0	0	0	2	3	0	1	0	4000	1	600000	0	0	0	0	0	0	0	0	1	0	98	5	3	98	5	98	1	98	30
1	0	98	98	1	20	12/27/1980	4	1	3	1	3	98	2	1	1	1	1	1	98	1	0	3	2	3	0	1	0	10000	1	600000	0	0	0	0	0	0	0	0	1	0	98	5	5	98	3	98	98	98	15
1	1	7	1	1	42	5/22/1971	2	1	1	6	3	98	2	1	1	0	1	1	98	0	0	3	2	6	0	1	0	15000	1	10000	0	1	0	0	0	1	0	0	0	0	98	8	1	98	2	98	5	98	2
1	0	98	98	1	49	7/28/1965	7	1	1	1	3	98	2	1	1	1	1	1	98	1	0	3	6	3	0	1	0	15000	1	600000	0	0	0	0	0	0	0	1	0	0	98	7	1	98	2	98	3	98	30
1	1	6	1	1	27	9/25/1987	5	1	1	1	3	98	3	1	1	1	1	1	98	1	0	2	2	3		1	0	15000	1	350000	0	0	0	0	0	0	0	0	1	0	98	8	1	98	3	98	9	98	0
1	0	98	98	1	50	9/5/1958	4	1	2	1	4	98	2	1	1	0	1	1	98	1	0	2	1	6	0	1	0	20000	1	20000	0	1	0	0	0	0	0	0	1	0	98	5	3	98	2	98	5	98	3
0	0	98	98	2	46	11/22/1969	1	0	2	1	2	98	4	1	1	1	1	1	98	1	0	4	2	3	0	1	0	10000	1	50000	0	0	0	0	0	0	0	0	1	0	98	6	5	98	9	98	2	98	1
0	0	98	98	1	8	2/9/1987	4	1	1	2	3	98	1	1	1	0	1	1	98	1	1	5	2	6	0	1	0	100000	0	100000	1	0	0	0	0	0	0	0	1	0	98	10	98	98	98	98	98	98	99
0	0	98	98	1	55	9/12/1954	2	1	1	1	2	98	3	1	1	0	1	1	98	1	0	3	6	0	0	1	0	8000	1	250000	0	0	0	0	0	0	0	0	1	0	98	1	5	98	15	Bienestar para la familia	15	Ayuda del Gobierno	0
0	1	4	1	1	20	11/1/1957	8	1	4	1	2	98	3	1	1	1	1	1	98	1	0	4	2	6	0	1	0	2000	1	10000	1	0	0	0	0	0	0	0	1	0	98	10	98	98	98	98	98	98	8
0	0	98	98		38	9/4/1976	5	1	1	3	2	98		5	0	0	0	1	98	1	0	3	3	6	0	1	0	10000	1	500000	0	0	0	0	0	0	0	0	1	0	98	7	3	98	1	98	5	98	30
0	1	4	1	1	20	2/23/1995	4	1	1	4	3	98	1	1	1	1	1	1	98	1	0	5	2	3	0	1	0	12000	1	6000	1	0	0	0	0	0	0	0	1	0	98	4	3	98	5	98	8	98	0
0	0	98	98	1	15	8/5/1973	3	0	2	1	2	98	2	1	1	1	1	1	98	1	0	5	1	3	0	1	0	25000	1	16000	1	0	0	0	0	0	0	0	1	0	98	10	98	98	98	98	98	98	8
1	0	98	98	1	43	3/17/1941	1	0	1	4	3	98	1	1	1	1	1	1	98	0	0	0	4	6	0	1	0	15000	1	150000	0	0	0	0	0	0	0	0	1	0	98	10	98	98	98	98	98	98	99
0	0	98	98	1	46	1/1/1961	1	0	3	1	4	98	1	1	1	1	1	1	98	1	0	5	1	3	0	1	1	15000	1	250000	0	0	0	0	0	0	0	0	1	0	98	10	98	98	98	98	98	98	15
0	1	4	1	1	21	9/4/1993	4	1	2	3	2	98	2	4	1	0	0	1	98	1	0	2	2	3	0	1	0	25000	1	100000	1	0	0	0	0	0	0	0	0	1	Tener un buen empleo	9	5	98	3	98	1	98	0
0	0	98	98	1	35	5/29/1979	5	0	4	1	3	98	2	1	1	0	1	1	98	1	0	5	3	3	0	1	1	15000	1	100000	0	0	0	0	0	0	0	0	1	0	98	7	2	98	3	98	7	98	15
0	1	6	2	1	44	9/20/1970	1	1	1	2	3	98	1	1	1	1	1	1	98	1	0	5	2	6	0	1	0	500000	0	500000	0	0	0	0	0	0	0	0	1	0	98	10	98	98	98	98	98	98	99
0	0	98	98	1	50	4/21/1957	6	1	1	1	1	1	1	1	1	1	1	1	98	1	0	2	3	3	0	1	0	7000	1	480000	0	0	0	0	0	1	0	0	0	0	98	5	1	98	2	98	14	98	30
0	0	98	98	1	59	8/30/1956	1	1	1	2	3	98	1	1	1	0	1	1	98	1	0	2	1	3	0	1	1	10000	1	7000	0	0	0	0	1	0	0	0	0	0	98	10	98	98	98	98	98	98	5
0	1	6	1	2	15	7/5/1979	3	1	2	1	2	98	2	1	1	1	1	1	98	1	0	4	2	3	0	1	0	5000	1	550000	0	0	0	0	0	0	0	0	1	0	98	5	5	98	3	98	98	98	3
0	0	98	98	1	55	11/22/1952	2	1	2	1	2	98	3	1	1	1	1	1	98	1	0	3	1	6	0	1	0	8000	1	8000	0	0	0	0	0	0	0	0	1	0	98	10	98	98	98	98	98	98	15
0	0	98	98	1	15	9/21/1940	1	1	1	2	3	98	5	1	1	0	1	1	98	1	0	3	2	6	0	1	0	20000	1	20000	0	0	0	0	0	0	0	0	1	0	98	1	1	98	10	98	3	98	30
0	0	98	98	1	8	10/10/1965	3	1	1	5	3	98	1	2	1	0	0	1	98	0	0	0	2	3	0	1	0	18000	1	18000	0	0	0	0	0	0	0	1	0	0	98	10	98	98	98	98	98	98	0
0	0	98	98	1	68	7/1/1946	5	1	1	1	2	98	4	1	1	0	1	1	98	1	0	2	3	3	1	1	0	12000	1	500000	0	0	0	0	0	0	0	0	1	0	98	10	98	98	98	98	98	98	0
1	0	98	98	1	42	5/16/1952	2	1	1	1	2	98	2	5	0	1	0	1	98	1	0	3	1	3	0	1	0	8000	1	30000	0	1	0	0	0	0	0	0	1	0	98	5	1	98	6	98	98	98	20
0	0	98	98	1	43.1667	11/21/1945	6	1	3	1	2	98	2	1	1	1	1	1	98	0	0	0	3	3	0	1	0	15000	1	15000	0	1	0	0	0	0	0	0	1	0	98	10	98	98	98	98	98	98	0
0	1	0.75	2	1	20	9/7/1994	5	0	3	1	2	98	4	1	1	0	1	1	98	1	0	4	6	3	0	1	0	15000	1	40000	0	0	0	0	0	0	0	0	1	0	98	10	98	98	98	98	98	98	4
0	0	98	98	1	52	6/12/1962	4	1	1	1	3	98	3	1	1	0	1	1	98	1	0	3	1	6	0	1	0	20000	1	20000	0	0	0	0	0	0	0	0	1	0	98	5	3	98	98	98	98	98	0
0	0	98	98	1	54	8/12/1961	7	1	2	1	3	98	2	1	1	1	1	1	98	1	0	3	3	3	0	1	0	8000	1	506000	1	0	0	0	0	0	0	0	1	0	98	8	3	98	98	98	98	98	5
0	0	98	98	2	28	10/21/1986	2	1	2	5	3	98	1	1	1		1	0	98	1	0	6	3	0	1	1	1	15000	1	15000	0	0	0	0	0	1	0	0	0	0	98	5	5	98	3	98	98	98	0
0	0	98	98	1	10	5/22/1967	7	1	2	1	3	98	2	1	1	0	1	0	98	1	0	3	3	6	0	1	0	25000	1	15000	0	0	0	0	0	0	0	0	1	0	98	6	3	98	9	98	98	98	0
0	0	98	98	1	4	7/12/1987	3	1	1	4	3	98	1	1	1	1	1	1	98	1	0	5	2	3	0	1	0	12000	1	800000	1	0	0	0	0	1	0	0	0	0	98	8	3	98	5	98	8	98	15
0	0	98	98	1	3	3/18/1979	4	0	2	2	3	98	1	1	1	0	1	1	98	1	0	3	6	3	0	1	0	20000	1	400000	1	0	0	0	0	0	0	0	1	0	98	5	1	98	8	98	98	98	20
1	1	10	1	2	65	3/6/1950	5	1	1	1	2	98	2	1	1	1	1	1	98	1	0	2	3	3	0	1	0	15000	1	10000	0	0	0	0	0	0	0	0	1	0	98	6	15	Arreglar la casa	2	98	9	98	99
1	1	6	2	1	40	11/21/1974	4	1	1	1	2	98	3		1	1	1	1	98	1	0	3	2	3	0	1	0	25000	1	400000	0	0	0	0	0	0	0	0	1	0	98	5	5	98	98	98	98	98	4
1	0	98	98	1	47	9/5/1957	5	1	1	1	1	1	2	1	1	1	1	1	98	0	0	3	2	3	0	1	0	7000	1	60000	0	0	0	0	0	0	0	0	1	0	98	10	98	98	98	98	98	98	6
0	0	98	98	2	6	11/14/1979	2	1	1	2	3	98	9	1	1	0	1	1	98	1	0	2	2	6	0	1	0	250000	0	250000	0	0	0	0	0	0	0	0	1	0	98	10	98	98	98	98	98	98	99
0	0	98	98	1	26	7/13/1988	3	1	1	5	3	98	5	1	1	1	1	1	98	1	0	5	3	3	0	1	0	25000	1	410000	0	0	0	0	0	0	0	0	1	0	98	5	3	98	5	98	15	Educación para un familiar	0
1	0	98	98	1	38	3/28/1977	5	1	1	1	3	98	2	1	1	0	1	1	98	1	0	5	2	6	0	1	0	7000	1	300000	0	0	0	0	0	0	0	0	1	0	98	5	5	98	1	98	3	98	15
1	1	8	1	1	11	9/27/1986	4	1	2	5	3	98	1	1	1	0	1	1	98	1	0	0	1	3	0	1	0	25000	1	25000	1	0	0	0	0	0	0	0	1	0	98	10	98	98	98	98	98	98	0
1	1	12	2	1	12	8/20/1986	4	1	1	1	2	98	2	1	1	1	1	1	98	0	0	2	1	3	0	1	0	10000	1	10000	1	0	0	0	0	0	0	0	1	0	98	3	2	98	5	98	98	98	0
0	0	98	98	1	10	1/10/1996	3	1	1	1	3	98	2	1	1	1	1	1	98	1	1	2	2	2	0	1	0	100000	0	200000	0	0	0	0	0	1	0	0	0	0	98	9	4	98	3	98	6	98	0
0	0	98	98	1	12	1/2/1957	1	1	1	5	3	98	1	2	1	1	1	1	98	0	0	0	2	0	0	1	0	50000	1	400000	0	0	0	0	0	0	0	0	1	0	98	8	3	98	2	98	98	98	0
0	1	6	1	1	19	5/4/1995	2	1	1	2	3	98	2	1	1	1	1	1	98	1	0	4	4	3	0	1	0	10000	1	30000	0	0	0	0	1	0	0	0	0	0	98	5	3	98	5	98	2	98	5
1	0	98	98	1	29	8/27/1985	4	0	2	4	3	98	2	1	1	1	1	1	98	1	0	2	3	3	0	1	0	50000	1	18000	0	0	0	0	0	0	0	0	1	0	98	10	98	98	98	98	98	98	0
1	1	10	1	1	25	12/23/1973	3	1	1	1	3	98	3	1	1	1	1	1	98	1	0	2	2	3	0	1	0	23500	1	450000	0	0	0	0	1	0	0	0	0	0	98	9	5	98	98	98	98	98	99
0	0	98	98	1	27	4/23/1988	2	1	1	1	3	98	1	1	1	0	1	1	98	1	0	3	2	3	0	1	0	8000	1	350000	1	0	0	0	0	0	0	0	1	0	98	5	3	98	5	98	8	98
0	0	98	98	1	40	10/21/1964	5	1	1	5	3	98	3	1	1	0	1	1	98	1	0	3	2	6	0	1	0	400000	0	400000				0	0	0	0	0	1	0	98	10	98	98	98	98	98	98	99
0	0	98	98	1	46	8/15/1968	2	1	2	2	3	98	3	1	1	0	1	1	98	1	0	5	3	3	0	1	0	10000	1	300000	0	0	0	0	0	0	0	0	1	0	98	4	5	98	3	98	8	98	30
0	1	12	2	1	7	3/19/1970	2	1	1	1	4	98	3	1	1	1	1	1	98	1	0	5	2	6	0	1	0	10000	1	8000	1	0	1	0	0	0	0	0	1	0	98	3		.		.		.	8
0	0	98	98	1	5	7/15/1976	8	1	2	1	3	98	1		1	0	1	1	98	0	0	0	2	3	0	1	0	20000	1	20000	0	0	0	0	0	0	0	0	1	0	98	6	3	98	5	98	1	98	20
0	0	98	98	1	50	10/18/1964	7	1	1	1	3	98	4	1	1	1	1	1	98	1	0	5	3	3	0	1	0	6000	1	900000	0	1	0	0	0	0	0	0	1	0	98	5	3	98	5	98	98	98	30
1	0	98	98	1	18	2/25/1991	9	1	2	6	3	98	1	1	1	0	1	1	98	1	0	2	2	6	0	1	0	15000	1	25000	1	0	0	0	0	0	0	0	1	0	98	6	5	98	3	98	98	98	99
0	1	7	1	2	13	9/22/1962	6	1	2	1	3	98	3	1	1	1	1	1	98	1	0	3	3	0	0	1	0	8000	1	8000	0	0	0	0	0	0	0	0	1	0	98	10	98	98	98	98	98	98	8
1	0	98	98	1	24	11/11/1953	4	1	2	1	2	98	3	2	1	1	0	1	98	1	0	3	4	3	0	1	0	20000	1	200000	0	0	0	0	0	0	0	0	1	0	98	10	98	98	98	98	98	98	99
1	1	6	1	1	30	6/20/1981	5	1		1	3	98	2	1	1	1	1	1	98	1	0	5	4	3	0	1	0	20000	1	662000	0	1	0	0	0	0	0	0	1	0	98	9	3	98	5	98	14	98	30
1	0	98	98	1	60	5/28/1954	6	1	1	1	3	98	2	1	1	0	1	1	98	1	0	3	3	3	0	1	0	14000	1	14000	1	0	0	0	0	0	0	0	1	0	98	1	3	98	1	98	2	98	30
0	1	10	2	1	15	9/2/1981	3	1	1	2	3	98	1	2	1	1	0	1	98	1	0	3	2	3	0	1	0	20000	1	300000	1	0	0	1	0	0	0	0	0	0	98	9		.		.		.	2
0	0	98	98	1	21	11/13/1993	7	0	1	1	2	98	2	1	1	0	1	1	98	1	0	5	3	3	0	1	0	15000	1	200000	1	0	0	0	0	0	0	0	0	1	.	10	98	98	98	98	98	98	4
1	0	98	98	1	40	2/14/1961	2	1	2	1	1	0	3	1	1	1	1	1	98	1	0	5	2	3	0	1	0	12000	1	300000	0	0	0	0	0	0	0	0	1	0	98	10	98	98	98	98	98	98	30
0	1	5	1	2	18	3/18/1997	1	1	1	1	3	98		1	1	1	1	1	98	1	0	5	3	3	0	1	0	10000	1	10000	0	0	0	0	0	0	0	0	1	0	98	5	5	98	1	98	3	98	16
0	0	98	98	1	12	1/1/1992	4	1	1	1	2	98	2	1	1		1	0	98	1	0	5	2	3	0	1	0	18000	1	300000	0	0	0	1	0	0	0	0	0	0	98	5		.		.		.	30
0	0	98	98	1	2	1/6/1948	1	1	1	5	3	98	1	1	1	1	1	1	98	1	0	5	4	6	0	1	0	15000	1	300000	0	0	0	0	0	0	0	0	1	0	98	10	98	98	98	98	98	98	0
1	1	7	1	1	50	12/31/1964	6	1	2	1	1	0	3	1	0	1	1	1	98	0	0	3	2	3	0	1	0	.		500000	1	0	0	0	0	0	0	0	1	0	98	6	1	98	5	98	98	98	10
1	0	98	98	1	20	11/23/1943	2	1	1	1	1	1	2	1	1	1	1	1	98	1	0	3	2	3	1	1	0	.													.	10	98	98	98	98	98	98	99
0	1	7	1	1	10.6667	6/14/1986	1	0	1	2	3	98	1	1	1	1	1	1	98	1	0	5	3	0	0	1	0	15000	1	150000				0	0	0	0	0	1	0	98	10	98	98	98	98	98	98	0
1	1	0.67		1	41	2/25/1972	8	0	1	1	2	98	4	1	1	1	1	1	98	0	0	3	1	0	0	1	0	20000	1	20000	0	1	0	0	0	0	0	0	1	0	98	8	1	98	2	98	5	98	99
1	1	12	1	1	40	5/18/1954	6	1	2	1	3	98	4	1	1	1	1	1	98	1	0	5	3	3	0	1	0	10000	1	350000	0	0	0	0	0	0	0	0	1	0	98	7	3	98	5	98	1	98	0
0	0	98	98	1	40	4/12/1959	1	1	1	2	3	98	3	1	1	0	1	1	98	1	0	3	2	6	0	1	0	100000	0	100000	0	0	0	0	0	0	0	0	1	0	98	10	98	98	98	98	98	98	99
1	1	7	2	2	39.3333	11/5/1976	5	1	2	1	1	1	5	1	1	1	1	1	98	1	0	3	2	6	0	2	0	30000	1	300000	1	0	0	0	0	0	0	0	0	1	Trabajar	9	2	98	98	98	98	98	0
0	0	98	98	2	38	5/14/1977	2	1	1	4	3	98	2	1	1	1	1	1	98	1	1	3	2	3	0	1	0	12000	1	40000	0	0	0	0	1	0	0	0	0	1	Estudiar	10	98	98	98	98	98	98	0
0	1	10	1	1	22	3/11/1993	2	1	1	1	3	98	1	1	1	1	1	1	98	1	0	5	3	3	0	1	0	10000	1	130000	0	0	0	0	0	0	0	0	1	0	98	10	98	98	98	98	98	98	7
0	0	98	98	1	59	5/28/1956	1	1	1	2	3	98	1	1	1	0	1	1	98	1	0	5	2	6	0	1	0	300000	0	300000	0	0	0	0	0	0	0	0	1	0	98	10	98	98	98	98	98	98	99
1	0	98	98	1	35	6/13/1979	5	1	1	1	1	1	2	1	1	1	1	1	98	1	0	5	3	3	0	1	0	10000	1	700000	1	1	0	0	0	0	0	0	1	0	98	3	5	98	15	Bienestar para la familia	98	98	30
0	1	4	1	3	30	4/29/1965	4	1	2	1	3	98	4	1	1	1	1	1	98	1	0	2	2	0	0	1	0	400000	0	400000	0	0	0	0	0	0	0	0	1	0	98	7	3	98	2	98	98	98	99
0	0	98	98	1	20	7/25/1964	3	1	1	3	3	98	2	1	1	1	1	1	98	1	0		2	6	0	1	0	10000	1	200000	0	0	0	0	0	0	0	0	0	1	Trabajar	5	3	98	2	98	98	98	4
0	1	8	1	1	8	3/26/1971	4	1	2	3	3	98	1	1	1	1	1	1	98	1	0	3	3	3	0	1	0	26000	1	300000	1	0	0	1	0	0	0	0	0	0	98	7	3	98	4	98	9	98	3
1	0	98	98	1	44	2/26/1971	8			6	3	98	0	1	1	0	1	1	98	0	0	0	2	6	0	1	0	16000	1	15000	0	0	0	0	0	0	0	0	1	0	98	10	98	98	98	98	98	98	3
0	1	2	1	1	25	5/29/1986	6	1	2	1	1	1	3	2	1	0	0	1	98	1	0	5	2	3	1	1	0	600000	0	600000	1	1	0	0	0	0	1	0	0	0	98	8	5	98	1	98	8	98	99
0	0	98	98	1	20	5/16/1994	2	1	1	1	3	98	2	1	1	1	1	1	98	1	1	5	3	3	0	1	0	30000	1	150000	0	0	0	0	1	0	0	0	0	0	98	10	98	98	98	98	98	98	15
0	0	98	98	1	7	1/10/1980	3	1	1	1	2	98	3	1	1	0	1	1	98	1	1	4	2	3	0	1	0	25000	1	400000	1	0	1	0	1	0	0	0	0	0	98	7	3	98	12	98	98	98	0
0	0	98	98	1	16	10/16/1957	3	1	2	1	3	98	3	1	1	1	1	1	98	1	0	3	3	3	0	1	0	20000	1	400000	0	0	0	0	0	0	0	0	1	0	98	8	3	98	98	98	98	98	0
0	1	8	1	1	12	4/16/1985	5	1	1	2	3	98	2	1	1	1	1	1	98	1	0	3	2	3	0	1	0	9000	1	180000	0	0	0	0	0	0	0	1	0	0	98	1	5	98	8	98	14	98	0
1	1	2	1	1		11/12/1995	4	1	1	1	3	98	2	1	1	1	1	1	98	0	1	3	1	3	0	1	0	20000	1	150000	1	0	0	0	1	0	0	0	0	0	98	10	98	98	98	98	98	98	15
1	1	7	1	1	34	12/30/1960	1	1	1	1	2	98	2	1	1	0	1	1	98	0	0	3	2	3	1	1	0	300000	0	400000	0	0	0	0	0	0	1	0	0	0	98	5	15	Arreglar la casa	1	98	98	98	0
1	0	98	98	1	64	7/9/1950	3	1	1	1	2	98	2	1	1	0	1	1	98	1	0		3	3	0	1	0	15000	1	15000	0	1	0	0	0	0	0	0	0	1	Está pagando algo en un ancianato para su vejez.	10	98	98	98	98	98	98	0
1	1	13	1	4	5	1/1/1963	3	1	1	4	3	98	2	1	1	1	1	1	98	1	1	6	4	3	0	2	0	35000	1	1000000	0	0	0	0	0	0	0	0	1	0	98	10	98	98	98	98	98	98	99
1	1	10	1	1	32.25	2/22/1954	7	1	3	1	2	98	2	1	1	1	1	1	98	1	0	2	3	3	0	1	0	10000	1	700000	0	0	0	0	0	0	0	0	0	1	Tener su vivienda propia	3	2	98	5	98	98	98	0
0	0	98	98	1	40	11/7/1960	3	1	2	1	1	0	2	1	1	1	1	1	98	1	0	5	3	3	0	1	0	10000	1	600000	0	0	0	0	0	0	0	1	0	0	98	4	3	98	5	98	98	98	0
0	0	98	98	1	18	8/21/1971	7	1	3	1	2	98	4	1	1	1	1	1	98	1	0	5	2	3	0	1	0	480000	0	500000	0	0	0	0	0	1	0	0	0	0	98	7	9	98	98	98	98	98	0
1	1	15	1	1	42	12/5/1972	3	1	1	1	3	98	3	1	1	0	1	1	98	1	0	5	1	3	0	1	0	15000	1	300000	0	0	0	0	1	0	0	0	0	0	98	10	98	98	98	98	98	98	99
0	1	6	1	1	23	1/29/1992	5	0	2	2	2	98	3	1	1	0	1	0	98	1	0	5	1	3	0	1	0	16000	1	10000	0	0	0	0	0	1	0	0	0	0	98	7	3	98	1	98	98	98	0
0	1	5	1	2	59	6/20/1952	1	1	1	2	3	98	1	1	1	1	1	1	98	1	0	3	3	3	0	1	0	15000	1	30000	0	0	0	0	0	0	0	0	1	0	98	5	3	98	1	98	5	98	5
1	1	7	1	1	21	9/16/1993	4	1	1	2	3	98	1	1	1	0	1	1	98	1	0	5	4	3	0	1	0	12000	1	9000	0	0	0	0	0	0	0	0	1	0	98	5	5	98	3	98	1	98	99
1	1	6	1	1	20	3/26/1957	1	1	1	1	4	98	2	1	1	1	1	1	98	1	0	3	4	3	0	1	0	6000	1	3000	0	0	0	0	0	0	0	0	1	0	98	6	1	98	5	98	2	98	8
0	1	2	1	1	32	3/15/1982	3	1	1	1	4	98	2	2	1	0	0	1	98	1	0	2	4	3	0	1	0	10000	1	400000	1	0	0	0	0	0	0	0	1	0	98	2	5	98	1	98	2	98	8
1	1	7	2	4	20.5	7/25/1949	1	1	1	2	3	98	4	1	1	1	1	1	98	1	0	3	6	3	0	1	0	12000	1	5000	0	0	0	0	0	0	0	0	1	0	98	5	3	98	12	98	1	98	15
0	0	98	98	1	15.3333	7/27/1960	3	1	1	1	1	1	1	1	1	1	1	1	98	0	0	3	3	6	0	1	0	8000	1	200000	1	0	0	0	0	0	0	0	0	1	Trabajar	10	98	98	98	98	98	98	3
0	0	98	98	1	15	6/20/1986	3	1	1	1	3	98	3	1	1	1	1	1	98	1	0	4	6	0	0	1	0	20000	1	350000	0	0	0	0	1	0	0	0	0	0	98	8	3	98	15	Negocio Propio	98	98	2
0	0	98	98	1	75	8/5/1937	1	1	1	2	3	98	1	1	1	0	1	1	98	1	0	3	2	6	0	1	0	200000	0	200000	0	0	0	0	0	0	0	0	1	0	98	9	2	98	3	98	1	98	99
1	1	6	1	1	38	2/3/1977	4	0	3	2	4	98	1	3	0	0	0	1	98	0	0	3	2	3	0	1	0	5000	1	5000	0	0	0	0	0	0	0	0	1	0	98	7	3	98	2	98	1	98	99
0	0	98	98	1	10	1/10/1963	4	1	1	1	2	98	2	1	1	0	1	1	98	1	0	3	4	3	0	1	0	9000	1	700000	0	0	0	0	0	0	0	0	1	0	98		2	98	5	98	15	Pension	17
0	0	98	98	1	20	6/1/1994	5	1	4	1	3	98	3	1	1	1	1	1	98	1	0	4	2	3	0	1	0	80000	0	200000	0	0	0	0	0	0	0	0	1	0	98	7	5	98	3	98	8	98	7
1	1	2	2	1	38	3/23/1977	5	1	2	1	1		4	1	1	1	1	1	98	1	0	3	2	3	0	2	0	20000	1	700000	1	0	0	0	0	0	0	0	0	1	Estudiar	10	98	98	98	98	98	98	0
0	1	2	1	1	23	10/2/1991	4	0	4	1	2	98	6	1	1	1	1	1	98	1	0	4	3	0	0	2	0	18000	1	400000	0	0	0	0	0	0	0	0	1	0	98	7	5	98	8	98	3	98	99
1	0	98	98		6	3/19/1991	4	1	1	2	3	98	1	2	0	0	0	0	98	1	0	5	6	3	0	1	0	200000	0	300000	0	0	0	0	0	0	0	0	1	0	98	5	3	98	5	98	8	98	0
1	1	10	2	1	29	6/26/1986	4	1	1	2	3	98	1	1	1	1	1	1	98	1	0	5	3	3	0	2	1	25000	1	25000	1	0	0	0	0	0	0	0	1	0	98	6	5	98	2	98	1	98	0
0	1	10	2	1	10	9/13/1969	6	1	1	1	2	98	3	4	1	0	1	0	98	0	0	0	1	3	0	1	0	5000	1	5000	0	0	0	0	0	0	0	0	1	0	98	10	98	98	98	98	98	98	5
1	1	14	1	1	3	9/4/1944	4	1	1	1	3	98	4	1	1	0	1	1	98	0	0	0	6	0	0	1	0	5000	1	5000	0	0	0	0	0	0	0	0	1	0	98	10	98	98	98	98	98	98	99
1	1	6	1	2	55	3/2/1954	5	1	4	1	2	98	3	1	1	1	1	1	98	1	0	2	3	6	0	1	0	12000	1	10000	0	0	0	0	0	0	0	0	1	0	98	6	1	98	3	98	2	98	0
1	1	5	2	2	60.75	6/25/1954	9	1	3	1	3	98	4	1	1	1	1	1	98	1	0	5	4	3	0	1	0	10000	1	850000	0	0	0	0	0	0	1	0	0	0	98	8	5	98	98	98	98	98	15
0	1	3	2	1	38	6/30/1977	3	1	1	5	3	98	1	1	1	0	1	0	98	1	0	3	3	3	0	1	0	15000	1	250000	1	0	0	0	0	0	0	0	1	0	98	3	3	98	98	98	98	98	4
0	0	98	98		1	5/10/1990	5	1	2	1	3	98	2	5	0	0	0	0	98	1	0	5	2	0	0	1	0	400000	0	600000	0	0	0	0	0	1	0	0	0	0	98	10	98	98	98	98	98	98	20
1	0	98	98	1	71	3/29/1944	1	1		5	3	98	1	1	1	0	1	1	98	1	0	3	3	6	0	1	0	15000	1	15000	0	1	0	0	0	0	0	0	1	0	98	8	3	98	2	98	98	98	0
1	0	98	98	1	45	11/12/1934	2			3	2	98	2	3	1	0	0	1	98	1	0	3	2	3	0	1	0	15000	1	150000	0	1	0	0	0	0	0	0	1	0	98	10	98	98	98	98	98	98	0
0	0	98	98	1	35	8/21/1945	3	1	1	1	2	98	2	1	1	1	1	1	98	1	0	1	4	3	0	1	0	10000	1	20000	0	1	0	0	0	0	1	0	0	0	98	10	98	98	98	98	98	98	99
1	1	7	1	2	22	5/16/1992	10	1	7	1	4	98	3	1	1	1	1	1	98	1	1	4	3	6	0	1	0	630000	0	630000	1	0	0	0	1	0	0	0	0	0	98	9	3	98	5	98	8	98	0
1	1	5	1	1	16.4167	9/12/1961	1	0	1	2	3	98	2	1	1	1	1	1	98	1	0	2	3	3	0	1	0	10000	1	200000	0	0	0	0	0	0	0	0	1	0	98	7	1	98	3	98	5	98	20
0	0	98	98	1	60	7/5/1956	1	1	1	1	2	98	1	1	1	0	1	1	98	1	0	3	2	6	0	1	0	7000	1	7000	0	0	0	0	0	0	0	0	1	0	98	3	3	98	98	98	98	98	30
0	0	98	98	1	22	11/8/1992	9	1	3	1	1	0	1	1	1	1	1	1	98	1	0	5	2	3	0	1	0	8000	1	150000	0	0	0	0	0	0	0	0	1	0	98	10	98	98	98	98	98	98	0
0	0	98	98	1	16	6/9/1992	5	0	1	2	3	98	2	3	1	0	0	1	98	1	0	4	2	3	0	1	0	6000	1	300000	1	0	0	0	0	0	0	0	1	0	98	6	5	98	8	98	98	98	8
0	1	6	1	1	30	12/26/1977	6	1	2	1	3	98	2	1	1	0	0	0	98	1	0	4	4	6	0	1	0	15000	1	100000	1	0	0	0	1	0	0	0	0	0	98	9	3	98	1	98	6	98	99
1	1	32	1	1	51	2/9/1963	2	1	1	4	3	98	1	1	1	0	1	1	98	0	0	3	6	3	0	1	0	6000	1	3000	0	0	0	0	0	0	0	0	1	0	98	5	3	98	2	98	1	98	99
1	0	98	98	1	20	1/20/1977	4	1	1	1	3	98	3	1	1	1	1	1	98	1	0	2	1	3	0	1	0	20000	1	300000	0	0	0	0	0	0	0	0	1	0	98	5		.		.		.	4
0	0	98	98		8	12/27/1976	4	1	1	1	3	98	5	1	1	0	1	1	98				3	0		1	0	20000	1	400000	0	0	0	0	0	0	0	0	1	0	98	6	5	98	3	98	8	98	99
1	1	2	2	2	15	4/23/1969	3	1	1	1	3	98	3	1	1	1	1	1	98	1	0		3	3	0	1	0	8000	1	400000	0	0	0	0	0	0	0	0	1	0	98	6	3	98	5	98	1	98	99
1	1	13	1	1	40	11/24/1963	4	1	2	1	2	98	2	1	1	0	1	1	98	1	0	3	3	3	0	1	0	25000	1	450000	0	0	0	0	0	0	0	0	1	0	98	8	5	98	15	Negocio Propio	11	98	30
0	0	98	98	1	15	8/5/1942	4	1	1	5	3	98	1	1	1	0	1	1	98	1	0	2	4	6	0	2	0	15000	1	450000	0	0	0	0	0	0	0	0	1	0	98	4		.		.		.	0
1	0	98	98	1	53	12/20/1961	8	1	3	1	3	98	2	1	1	1	1	1	98	1	0	3	4	6	0	1	0	12000	1	400000	0	0	0	1	0	0	0	0	0	0	98	8	2	98	3	98	5	98	10
0	1	10	1	1	25	5/3/1989	2		2	2	3	98	1	1	1	0	1	1	98	1	0	5	3	3	0	1	0	10000	1	250000	0	0	0	0	0	0	0	0	1	0	98	9	1	98	3	98	5	98	0
1	1	10	2	1	15	8/15/1957	1	0	1	2	3	98	1	1	1	1	1	1	98	1	0	2	6	3	0	1	0	15000		5000	0	0	0	0	0	0	0	0	1	0	98	2	2	98	3	98	98	98	30
1	1	6	1	1	23	9/9/1991	4	1	3	1	2	98	3	1	1	0	1	1	98	1	0	3	4	3	0	1	0	240000	0	200000	1	0	0	0	0	0	0	0	1	0	98	10	98	98	98	98	98	98	15
1	1	10	1	1	23	2/11/1992	6	1	2	4	2	98	3	1	1	0	1	0	98	1	0	5	4	3	0	1	0	10000	1	100000	0	0	0	0	0	0	0	0	1	0	98	4	5	98	2	98	3	98	4
0	0	98	98	1	31	12/20/1959	6	1	1	1	2	98	3	1	1	1	1	1	98	1	0	5	2	3	0	2	0	22000	1	550000	0	0	0	0	0	0	0	0	1	0	98	6		.		.		.	0
0	0	98	98	1	15	3/15/1977	3	1	2	1	2	98	3	1	1	1	1	0	98	1	0	3	4	3	0	1	0	10000	1	500000	0	0	0	0	0	0	0	0	1	0	98	7	1	98	98	98	98	98	15
1	0	98	98	1	60	8/5/1954	5	1	3	1	3	98	4	1	1	1	1	1	98	0	0	3	3	3	0	1	0	18000	1	500000	0	1	0	0	0	0	0	0	1	0	98	5	3	98	5	98	98	98	0
1	0	98	98		31	9/17/1969	1	1		6	4	98	0	5	0	0	0	0	98	0	0	0	3	0	0	1	1	10000	1	10000	0	0	0	0	0	0	0	0	1	0	98	10	98	98	98	98	98	98	99
0	0	98	98	1	2	2/11/1989	7	1	2	1	3	98	3	1	1	1	1	1	98	1	0	2	2	3	0	1	0	11000	1	340000	0	0	0	1	0	0	0	0	0	0	98	5	2	98	3	98	98	98	0
0	0	98	98	1	33.0833	7/23/1981	7	1	2	6	2	98	3	3	1	0	0	1	98	1	0	5	1	3	0	1	0	30000	1	300000	1	0	0	0	0	0	0	0	1	0	98	8	5	98	3	98	98	98	0
0	0	98	98	1	4	7/30/1973	8	1	2	1	4	98	3	1	1	1	1	1	98	1	0	2	1	3	0	1	0	1800	1	120000	1	0	0	0	0	0	0	0	1	0	98	10	98	98	98	98	98	98	4
0	0	98	98	1	35	10/1/1962	3	1	1	1	2	98	2	1	1	0	1	1	98	1	0	5	3	3	0	1	0	20000	1	600000	0	0	0	0	0	0	0	0	1	0	98	10	98	98	98	98	98	98	5
0	0	98	98	1	4	1/19/1985	5	1	2	1	2	98	3	1	1	1	1	1	98	1	0	5	2	3	0	1	0	12000	1		1	0	0	1	0	0	0	0	0	0	98	5	2	98	5	98	8	98	99
0	0	98	98	1	18	5/17/1996	4	1	2	1	3	98	2	1	1	1	1	1	98	1	1	5	2	4	0	1	0	20000	1	230000	1	0	0	0	1	0	0	0	0	0	98	10	98	98	98	98	98	98	99
0	0	98	98	1	17	12/16/1976	7	1	2	1	3	98	2	1	1	1	1	1	98	0	0	3	4	3	0	1	0	10000	1	10000	1	0	0	0	0	0	0	0	1	0	98	7	3	98	5	98	1	98	99
1	1	11	1	1	23	8/24/1968	3	1	1	1	2	98	3	1	1	0	1	1	98	1	0	5	4	3	0	1	0	25000	1	400000	0	0	0	0	1	0	0	0	0	0	98	10	98	98	98	98	98	98	99
1	0	98	98	1	10	1/6/1951	1	1	1	6	3	98	1	1	1	0	1	1	98	1	0	4	3	6	0	1	0	20000	1	500000	0	0	0	0	0	0	0	0	1	0	98	10	98	98	98	98	98	98	0
0	0	98	98	1	24	5/12/1969	3	1	2	1	2	98	2	2	1	0	0	1	98	1	0	3	1	3	0	1	0	15000	1	16000	0	0	0	0	0	0	0	0	1	0	98	10	98	98	98	98	98	98	0
0	0	98	98	1	3	9/16/1961	3	1	2	2	3	98	1	1	1	1	1	1	98	1	1	3	2	6	0	1	0	9000	1	380000	1	0	0	0	0	0	0	0	1	0	98	8	3	98	5	98	98	98	99
0	0	98	98	1		10/20/1974				6	4	98	0	5	0	0	0	0	98	1	0	5	4	0	0	1	1	3000	1	100000	0	0	0	0	0	0	0	0	1	0	98	6	1	98	5	98	8	98	0
1	1	4	1	1	31	12/24/1977	4	1	1	2	3	98	2	1	1	0	1	1	98	0	0	3	2	6	0	2	0	250000	0	250000	0	0	0	0	0	0	0	0	1	0	98	10	98	98	98	98	98	98	99
1	0	98	98	2	56	5/17/1948	4	1	2	1	3	98	4	1	1	1	1	1	98	0	0	0	2	3	0	1	0	8000	1	7000	0	0	0	0	0	0	0	0	1	0	98	10	98	98	98	98	98	98	0
0	0	98	98	1	6	12/22/1990	5	1	2	1	3	98	2	1	1	0	1	1	98	1	0	2	2	0	0	1	0	18000	1	350000	1	0	0	0	1	0	0	0	0	0	98	9	3	98	1	98	2	98	5
0	0	98	98	1	52	11/10/1962	2	1	1	1	2	98	3	1	1	1	1		98	1	0	3	3	3	0	1	0	15000	1	300000	0	0	0	0	0	0	0	0	1	0	98	9	5	98	98	98	98	98	99
1	1	6	1	1	50	3/13/1965	2	1	2	4	2	98	2	2	0	0	0	1	98	1	0	4	4	3	0	1	0	20000	1	100000	0	0	0	0	0	0	0	0	1	0	98	9	5	98	2	98	15	Pensión	0
1	1	6	1	2	25	3/17/1958	6	1	2	1	3	98	3	1	1	1	1	1	98	1	0	3	3	3	1	1	0	9000	1	600000	0	0	0	0	0	0	1	0	0	0	98	8	3	98	98	98	98	98	0
0	0	98	98	1	16	8/3/1971	5	1	2	5	3	98	1	1	1	0	1	1	98	0	0	3	3	0	0	1	1	40000	1	300000	0	0	0	1	0	0	0	0	0	0	98	10	98	98	98	98	98	98	0
0	0	98	98	1	50	9/15/1943	2	1	2	1	2	98	7	1	1	1	1	1	98	0	0	3	3	3	0	1	0	2000	1	200000	0	0	0	0	0	0	0	0	1	0	98	10	98	98	98	98	98	98	20
1	1	3	2	1	40	4/10/1947	5	1	1	1	2	98	3	1	1	1	1	1	98	0	0	0	4	0		1	0	7000	1	70000	0	0	0	0	0	0	0	0	1	0	98	8	1	98	2	98	15	Arreglar la casa	30
0	0	98	98	1	3	11/9/1982	8	1	2	1	3	98	2	1	1	1	1	1	98	1	0	3	2	3	0	1	0	8000	1	8000	1	0	0	1	0	1	0	0	0	0	98	8	1	98	2	98	5	98	0
0	0	98	98	1	40	9/26/1949	1	0		1	2	98	2	1	1		1	1	98	0	0	0	4	6	0	1	0	8000	1	200000	0	0	0	0	0	0	0	1	0	0	98	1	1	98	2	98	8	98	0
0	0	98	98	1	35	9/5/1978	2	0	2	1	3	98	2	1	1	1	1	1	98	1	0	4	3	3	0	1	1	10000	1	200000	0	0	0	0	0	0	0	0	1	0	98	9	3	98	5	98	98	98	8
1	0	98	98	1	30	9/18/1967	1	1	1	2	1	1	2	1	1	0	1	1	98	1	0	3	2	6	0	1	0	15000	1	180000	0	0	0	0	0	0	0	0	1	0	98	5	2	98	5	98	11	98	3
0	1	9	1	1	26	8/13/1960	3	1	1	1	2	98	2	1	1	1	1	1	98	1	0	2	3	6	0	1	0	16000	1	15000	1	0	0	0	0	0	0	0	1	0	98	8	5	98	12	98	1	98	99
1	1	15	1	1	34	9/22/1959	6	0	2	1	3	98	3	1	1	1	1	1	98	1	0	3	2	3	0	1	0	20000	1	440000	0	0	0	0	0	0	0	0	1	0	98	10	98	98	98	98	98	98	0
0	1	6	1	1	10	1/28/1967	4	1	1	2	4	98	1	1	1	1	1	1	98	1	0	4	2	3	0	1	0	9000	1	600000	0	0	0	0	0	0	0	1	0	0	98	1	3	98	2	98	5	98	3
0	0	98	98	1	43	11/8/1951	1	1	1	1	4	98	2	1	1	0	1	1	98	0	0	3	4	3	0	1	0	6000	1	5000	0	0	0	0	0	0	0	0	1	0	98	7	1	98	98	98	98	98	20
0	1	1	1	1	26	8/18/1987	3	1	2	2	3	98	1	1	1	0	1	1	98	1	1	5	4	3	0	1	0	280000	0	400000	0	0	0	0	0	0	0	0	1	0	98	8	3	98	8	98	1	98	30
1	0	98	98	2	32	1/6/1964	3	1	1	4	3	98	2	1	1	1	1	1	98	0	0	0	2	3	0	1	0	20000	1	250000	0	0	0	0	0	0	0	0	1	0	98	10	98	98	98	98	98	98	7
0	0	98	98	1	58	12/5/1956	4	1	2	5	3	98	1	1	1	0	1	1	98	0	0	3	4	3	0	1	0	10000	1	7000	1	0	0	0	0	0	0	0	1	0	98	5	1	98	3	98	2	98	8
0	0	98	98	1	10	8/14/1948	4	1	1	1	4	98	2	1	1	1	1	1	98	1	0	0	2	6	0	1	0	20000	1	15000	1	1	1	0	0	0	0	0	1	0	98	5	1	98	2	98	98	98	30
0	0	98	98	1	45	3/2/1970	1	1	1	2	3	98	3	1	1	1	1	1	98	1	0	5	2	6	0	1	0	20000	1	90000	0	0	0	0	0	0	0	0	1	0	98	8	1	98	5	98	2	98	4
1	1	6	1	1	20	5/14/1987	4	1	1	1	3	98	3	1	1	1	1	1	98	1	0	4	2	6	0	2	0	20000	1	600000	1	0	0	1	0	0	0	0	0	0	98	9	2	98	3	98	1	98	10
0	0	98	98	1	32	11/4/1982	5	1	2	1	3	98	3	1	1	1	1	1	98	1	0	5	3	3	0	1	0	240000	0	450000	0	0	0	1	0	0	0	0	0	0	98	5	3	98	5	98	2	98	15
1	1	10	1	1	10	5/12/1952	4	1	2	1	2	98	6	1	1	1	1	1	98	0	1	3	3	6	0	1	0	5000	1	5000	0	1	0	1	0	0	0	0	0	0	98	10	98	98	98	98	98	98	5
0	0	98	98	1	15	4/21/1974	6	1	1	1	3	98	3	1	1	1	1	1	98	1	0	2	1	3	0	2	0	25000	1	600000	0	0	0	0	0	0	0	0	1	0	98	10	98	98	98	98	98	98	0
1	1	10	1	1		5/25/1978	4	1	1	1	3	98	3	1	1	1	1	1	98	1	0	2	2	3		1	0	8000	1	200000	0	0	0	0	0	0	1	0	0	0	98	8	3	98	1	98	9	98	0
0	0	98	98	1	49	5/2/1966	1	1	1	4	4	98	3	1	1	1	1	1	98	1	0		4	0	0	1	0	10000	1	200000	0	0	0	0	0	0	0	0	1	0	98	10	98	98	98	98	98	98	5
0	1	0.25	1	1	47	9/20/1956	1	1	1	2	3	98	1	1	1	0	1	1	98	1	0	4	3	0	0	1	1	20000	1	14000	0	0	0	0	0	1	0	0	0	0	98	8	1	98	5	98	2	98	1
1	1	2	1	1	29	1/20/1986	4	1	2	1	1	0	4	1	1	0	1	1	98	1	0	0	6	3	0	1	0	13000	1	200000	0	0	0	0	0	0	0	0	1	0	98	10	98	98	98	98	98	98	20
0	0	98	98	1	6	2/18/1997	8	0	3	1	2	98	4	1	1	1	1	1	98	1	0	5	3	3	0	1	0	20000	1	400000	0	0	1	0	0	0	0	0	1	0	98	8	2	98	3	98	5	98	7
1	1	7	1	1	50	9/29/1946	2	1	2	1	2	98	3	1	1	1	1	1	98	1	0	5	3	3	0	1	0	8000	1	300000	0	1	0	0	0	0	0	0	1	0	98	5	2	98	15	Pensión	98	98	0
1	1	0.25	1	1	10	11/7/1992	2	1	2	2	3	98	2	1	1	0	1	1	98	1	0	3	3	3	0	2	0	15000	1	100000	0	0	0	0	1	0	0	0	0	0	98	5	1	98	3	98	98	98	4
1	1	7	1	1	27	1/12/1951	3	1	1	3	2	98	2	3	1	0	0	1	98	1	0	2	3	6	0	1	0	15000	1	15000	0	1	0	1	0	0	0	0	0	0	98	10	98	98	98	98	98	98	30
0	0	98	98	1	56	10/27/1959	7	1	2	4	3	98	2	1	1	0	1	1	98	1	0	2	2	6	0	1	0	400000	0	400000	1	0	0	0	0	0	0	0	1	0	98	10	98	98	98	98	98	98	99
0	1	1	2	1	55	7/6/1955	5	1	2	1	2	98	4	1	1	1	1	1	98	1	0	5	3	3	0	1	0	40000	1	30000	1	1	0	0	0	0	0	0	1	0	98	8	2	98	5	98	1	98	99
0	1	21	2	1	30	5/27/1965	3	0	2	1	3	98	3	1	1	0	1	1	98	0	0	0	4	3	0	1	0	12000	1	6000	0	0	0	0	0	0	0	0	1	0	98	6	3	98	5	98	98	98	15
1	1	20	1	1	40	4/20/1962	3	1	1	1	3	98	3	1	0	0	1	1	98	1	0	5	3	3	0	1	0	15000	1	175000	1	0	0	1	0	0	0	0	0	0	98	8	1	98	5	98	3	98	0
0	0	98	98	1	18	2/11/1950	1	1	1	5	3	98	1	1	1	0	1	1	98	0	0	3	3	6	0	1	0	20000	1	200000	0	0	0	0	0	0	0	0	1	0	98	8	3	98	2	98	98	98	0
0	0	98	98	1	20	3/23/1990	7	1	3	5	3	98		1	1	1	1	1	98	1	0	4	2	6	0	1	0	5000	1	250000	0	0	0	0	0	0	0	0	1	0	98	4	5	98	8	98	3	98	7
0	0	98	98	1	42	5/17/1961	5	1	2	1	2	98	1	1	1	1	1	0	98	1	0	3	2	3	0	1	0	15000	1	500000	0	0	0	0	0	0	0	0	1	0	98	10	98	98	98	98	98	98	0
0	1	8	2	1	10	11/1/1972	4	1	2	1	3	98	3	1	1	0	1	0	98	1	0	2	2	0	0	1	0	350000	0	500000	0	0	0	0	0	0	0	0	1	0	98	9	5	98	3	98	98	98	0
1	1	10	1	1	5	10/29/1981	4	1	1	2	3	98	1	1	1	0	0	1	98	1	0	5	6	3	0	1	0	30000	1	250000	0	0	0	0	1	0	0	0	0	0	98	10	98	98	98	98	98	98	99
1	1	10	1	1	16	9/27/1996	5	0	2	1	1	0	3	1		1	1		98	1	0	4	3	3	0	4	0	240000	0	240000	0	0	1	0	1	0	0	0	0	0	98	4	10	98	2	98	5	98	4
1	0	98	98	1	38	10/30/1975	3	1	1	1	1	1	2	1	1	0	1	1	98	1	0	2	4	3	0	1	0	17000	1	17000	0	0	1	0	0	0	0	0	1	0	98	8	2	98	5	98	98	98	5
1	1	2	2	1	30	6/16/1984	2	1	1	2		98	1	1	0	0	1	0	98	0	0	3	3	3	0	1	0	5000	1	150000	0	0	0	0	0	0	0	0	1	0	98	5	5	98	2	98	3	98	4
1				1	10	8/20/1949	4	1	2	1	2	98	3	1	1	1	1	1	98	0	0	3	2	6	0	1	0	10000	1	40000	0	1	0	0	0	0	0	0	1	0	98	10	98	98	98	98	98	98	8
1	1	4	2	1	2	11/24/1956	6	0	4	3		98	3	1	1	0	1	1	98	0	0	3	1	6	0	1	1	10000	1	10000	0	0	0	0	0	0	0	0	1	0	98	10	98	98	98	98	98	98	15
1	1	5	1	1	3	8/24/1979	6	1	2	1	3	98	1	1	1	1	1	1	98	1	0	3	2	3	0	2	0	25000	1	680000	0	0	0	0	0	1	0	0	0	0	98	8	1	98	5	98	2	98	99
0	0	98	98	1	10	5/15/1959	3	1	2	5	3	98	1	1	1	1	1	1	98	1	0	3	4	6	0	1	0	10000	1	400000	0	0	0	0	0	0	0	0	1	0	98	6	5	98	2	98	3	98	0
1	1	5	1	1	10	7/18/1955	1	1	1	1	1	0	2	1	1	1	1	1	98	0	0	0	3	3	0	1	0	100000	0	100000	0	0	0	0	0	0	0	0	1	0	98	10	98	98	98	98	98	98	15
0	0	98	98	1	1	6/17/1959	4	1	4	1	3	98	2	1	1	0	1	1	98	0	0	0	6	0	0	1	0	10000	1	700000	0	0	1	0	0	0	0	0	1	0	98	1		.		.		.	8
0	0	98	98	1	5	10/20/1965	2	1	2	5	3	98	1	1	1	1	1	1	98	1	0	3	4	0	0	1	0	35000	1	600000	0	0	0	0	0	0	0	0	1	0	98	10	98	98	98	98	98	98	0
0	0	98	98	1	7	1/2/1993	4	1	2	1	3	98	3	1	1	1	1	1	98	1	0	5	2	3	0	1	0	11000	1	300000	0	0	0	0	1	0	0	0	0	0	98	7	3	98	5	98	98	98	1
0	0	98	98	1	40	2/28/1961	1	0		1	3	98	2	5	0	0	0	0	98	1	0	3	3	3	0	1	1	8000	1	150000	0	0	0	0	0	0	0	0	1	0	98	6	1	98	4	98	2	98	0
0	0	98	98	2	25	6/18/1943	1	1	1	2	3	98	1	1	1	0	1	1	98	0	0	3	2	6	0	1	0	150000	0	150000	0	0	0	0	0	0	0	0	1	0	98	10	98	98	98	98	98	98	99
0	1	1	2	1	50	3/20/1965	2	1	2	2	3	98	1	1	1	0	1	1	98	0	0	0	3	3	0	1	0	15000	1	100000	0	0	0	0	0	0	0	0	1	0	98	8	1	98	2	98	3	98	99
1	0	98	98	1	36	11/5/1976	5	1	1	1	4	98	1	1	1	1	1	1	98	1	0		2	3	0	1	0	10000	1	40000	0	1	0	0	0	0	0	0	1	0	98	5	5	98	3	98	2	98	2
1	1	11	1	1		3/23/1964	2	1	2	1	1	0	1	1	1	1	1	1	98	1	0	5	3	3	0	1	0	5000	1	500000	1	0	0	0	0	0	0	0	1	0	98	5	5	98	98	98	98	98	8
0	0	98	98	1	18	3/30/1955	2	1	1	5	3	98	1	1	1	0	1	1	98	1	0	3	3	0	0	1	0	18000	1	200000	0	0	0	0	0	0	0	1	0	0	98	10	98	98	98	98	98	98	0
0	1	3	2	1	18	3/20/1996	9	0	2	1	4	98	6	1	1	0	1	1	98	1	1	5	3	3	0	1	0	15000	1	50000	1	0	0	0	0	0	0	0	1	0	98	10	98	98	98	98	98	98	0
0	1	7	1	1	19	8/1/1995	4	0	2	1	4	98	2	1	1	1	1	0	98	1	0	4	4	3	0	1	0	6000	1	300000	0	0	0	0	0	0	0	0	1	0	98	9	5	98	98	98	98	98	5
0	0	98	98	1	36	11/15/1950	2	1	2	1	2	98	1	3	0	0	0	1	98	1	0	3	2	3	1	1	0	5000	1	5000	0	0	0	0	0	0	0	1	0	0	98	7	2	98	1	98	98	98	15
0	0	98	98	1	40	1/4/1944	2	1	1	3	2	98	2	1	1	0	1	0	98	0	0	0	1	0	0	1	0	10000	1	7000	0	0	0	0	0	0	0	0	1	0	98	2	1	98	3	98	98	98	10
0	1	0.66	2	1	22	5/7/1971	4	1	1	5	3	98		1	1	0	1	1	98	1	0	3	3	3	0	1	0	10000	1	120000	0	0	0	0	0	0	0	0	1	0	98	10	98	98	98	98	98	98	4
0	0	98	98	1	33	6/2/1982	5	0	2	3	2	98	2	1	1	1	1	1	98	1	0	2	3	6	0	1	1	10000	1		0	0	1	0	0	0	0	0	1	0	98	7	15	El Baloto	98	98	98	98	1
1	1	10	1	1	38	1/2/1977	7	1	3	1	2	98	3	1	1	0	1	1	98	1	0	2	2	3	0	1	0	30000	1	170000	1	0	0	1	0	0	0	0	0	0	98	9	5	98	7	98	8	98	25
0	1	12	1	1	15	2/10/1952	2	1	1	2	3	98	1	1	1	1	1	1	98	1	0	2	2	6	0	1	0	30000	1	300000	0	0	0	0	0	0	0	0	1	0	98	5	3	98	2	98	7	98	3
0	0	98	98	1	3	10/30/1975	2	1	1	5	3	98	1	1	1	0	1	1	98	1	0	5	3	0	0	1	0	30000	1	600000	0	0	0	0	0	0	0	0	1	0	98	10	98	98	98	98	98	98	0
1	1	10	1	1	12	1/16/1964	3	1	1	2	4	98	1	1	1	1	1	1	98	1	0	3	3	0	0	1	0	5000	1	160000	0	0	0	0	0	0	0	1	0	0	98	4	1	98	3	98	5	98	0
0	0	98	98	3	26	3/21/1961	3	1	1	1	2	98	5	1	1	1	1	1	98	1	0	5	1	6	0	1	0	16000	1	480000	0	0	0	0	0	0	0	0	0	1	Ahorro pensiones voluntarias	7	2	98	5	98	12	98	20
1	1	5	1	1	50.4167	7/18/1968	5			1	2	98	2	1	1	1	1	1	98	1	0	3	3	3	1	1	0	15000	1	400000	0	0	0	0	0	0	1	0	0	0	98	5	5	98	1	98	3	98	30
0	0	98	98	3	50	8/4/1947	1	1	1	1	2	98	1	1	1	1	1	1	98	1	0	5	3	6	0	1	0	17000	1	30000	0	0	0	0	0	0	0	0	1	0	98	2	2	98	98	98	98	98	30
1	1	10	1	1	22	11/10/1992	4	1	2	5	3	98	1	1	1	0	1	1	98	1	0	2	3	3	0	1	0	15000	1	400000	0	0	0	0	1	0	0	0	0	0	98	6	3	98	5	98	98	98	0
0	0	98	98	1	15	4/10/1984	5	0	2	1	1	1	1	1	1	1	1	1	98	1	1	2	2	3	0	1	0	12000	1	240000	1	0	0	0	0	0	0	0	1	0	98	6	6	98	98	98	98	98	30
0	0	98	98	3	58	5/6/1956	1	1	1	1	3	98	5	1	1	1	1	1	98	1	0	5	2	3	0	1	0	20000	1	750000	0	0	0	0	0	0	0	0	1	0	98	10	98	98	98	98	98	98	0
0	0	98	98	2	48	5/22/1966	4	1	2	1	4	98	1	1	0	0	0	0	98	1	0	2	4	3	0	1	0	8000	1	500000	0	0	0	0	0	0	0	0	1	0	98	6	8	98	3	98	5	98	0
0	1	9	2	1	10	5/26/1996		1	2	2	3	98	2	1	1	0	1	1	98	0	1	3	6	3	0	1	0	200000	0	100000	0	0	0	0	0	0	0	0	1	0	98	10	98	98	98	98	98	98	0
0	1	0.75	1	1	35	5/2/1979	9	1	3	1	4	98	6	3	1	0	0	1	98	1	1	4	2	6	0	1	0	20000	1	15000	0	0	0	0	0	0	0	0	1	0	98	10	98	98	98	98	98	98	0
1	1	3	1	1	23	9/20/1991	3	1	1	2	2	98	1	1	1	0	1	1	98	1	0	3	1	3	0	1	1	40000	1	20000	1	0	0	0	0	0	0	0	1	0	98	10	98	98	98	98	98	98	0
1	1	1	1	1	22	8/5/1992	4	0	3	5	3	98	2	1	1	1	1	1	98	1	0	4	2	3	0	1	0	15000	1	15000	0	0	0	0	0	0	0	0	1	0	98	6	5	98	8	98	98	98	0
0	1	5	1	1	5	6/26/1978	3	1	1	2	3	98	2	1	1	1	1	1	98	1	0	5	6	3	0	1	0	30000	1	200000	0	0	0	0	0	0	0	1	0	0	98	10	98	98	98	98	98	98	0
0	1	4	1	1	8.41667	5/20/1945	6	1	1	1	3	98	3	1	1	1	1	1	98	0	0	0	2	3	0	1	0	8000	1	300000	0	0	0	0	0	0	0	0	1	0	98	8	3	98	1	98	5	98	99
1	0	98	98	1	63	4/5/1951	4	1	4	4	3	98	2	1	1	0	1	1	98	1	0	6	3	3	0	1	0	150000	1	300000	0	0	0	0	0	0	0	0	1	0	98	1	3	98	2	98	5	98	8
0	1	6	2	1	18	6/22/1996	4	1	1	1	3	98	2	1	1	0	1	1	98	1	0	5	2	3	0	2	0	35000	1	10000	0	0	0	0	1	0	0	0	0	0	98	7	3	98	5	98	8	98	4
0	0	98	98	2	40	10/18/1924	6	1	2	1	2	98	4	1	1	1	1	1	98	0	0	3	2	3	0	1	0	20000	1	70000	0	1	0	0	0	0	0	0	1	0	98	9	2	98	7	98	98	98	7
0	0	98	98	2	58	9/4/1933	8	1	1	1	1	0	3	1	1	1	1	1	98	1	0	3	4	3	0	1	0	30000	0	40000	0	1	0	0	0	0	0	0	1	0	98	8	2	98	1	98	5	98	30
0	0	98	98	1	3	10/30/1960	5	1	1	1	3	98	3	1	1	1	1	1	98	1	0	5	4	3	0	1	0	15000	1	600000	0	0	0	0	0	1	0	0	0	0	98	6	3	98	5	98	1	98	4
1	0	98	98	1	30	1/18/1952	4	1	1	1	3	98	3	1	1	0	1	1	98	1	0	3	3	3	0	1	0	80000	0	70000	0	1	0	0	0	0	0	1	0	0	98	3	3	98	1	98	2	98	0
0	0	98	98	2	53	1/19/1961	3	1	2	1	3	98	1	1	1	1	1	1	98	1	0	2	3	3	0	1	0	15000	1	400000	0	0	0	0	0	1	0	0	0	0	98	8	15	Tener futuro asegurado	98	98	98	98	15
1	0	98	98	1	35	9/21/1979	4	1	1	1	2	98	5	1	1	0	1	0	98	1	0	5	2	3	0	1	0	20000	1	350000	0	0	0	0	0	0	0	0	1	0	98	4	3	98	5	98	11	98	6
0	0	98	98	1	45	8/31/1954	4	1	1	5	3	98	3	1	1	0	1	1	98	1	0	3	3	6	0	1	0	25000	1	13000	0	0	0	0	0	0	0	0	1	0	98	7	2	98	1	98	98	98	20
0	0	98	98	1	12	10/19/1955	3	1	1	1	4	98	1	1	1	0	1	1	98	1	0	5	3	6	0	1	0	20000	1	20000	0	0	0	0	0	0	0	0	1	0	98	10	98	98	98	98	98	98	15
0	0	98	98	1	26	11/21/1988	4	1	2	1	2	98	2	1	1	1	1	1	98	1	0	3	2	3	0	1	0	380000	0	600000	0	0	0	0	0	1	0	0	0	0	98	5	3	98	8	98	9	98	20
1	1	11	1	2		12/31/1932	3	0	2	1	1	0	1	1	1	1	1	1										810000	0	300000	0	1	0	0	0	0	0	1	0	0	98	10	98	98	98	98	98	98	0
1	0	98	98	1	7	11/18/1974	5	1	2	1	1	0	2	1	1	1	1	1	98	1	0	5	2	3	0	1	0	20000	1	20000	1	0	0	0	0	0	0	0	1	0	98	6	5	98	15	Pensión	98	98	5
0	1	7	1	1	48	4/26/1966	6	1	2	6	4	98	3	1	1	1	1	1	98	1	0	3	3	3	0	1	0	17000	1	15000	0	1	0	0	0	0	0	0	1	0	98	9	5	98	98	98	98	98	5
1	0	98	98	1	10	4/8/1970	9	1	1	1	3	98	3	1	1	0	1	1	98	1	0	5	2	6	0	1	0	20000	1	20000	1	0	0	0	0	0	0	0	1	0	98	10	98	98	98	98	98	98	30
1	1	6	1	1	46	9/18/1969	12	1	1	1	1	1	2	1	1	1	1	1	98	1	0	3	2	3	0	1	0	12000	1	400000	0	0	0	0	0	0	0	0	1	0	98	9	5	98	98	98	98	98	0
0	0	98	98	1	8	6/12/1989	3	1	1	1	3	98	3	1	1	0	1	1	98	1	0	4	2	3	0	1	0	9000	1	200000	1	0	0	0	1	0	0	0	0	0	98	5	5	98	3	98	98	98	7
0	1	11	2	2	20	9/3/1994	2	1	1	2	3	98	4	1	1	0	1	1	98	1	0	5	2	3	0	1	0	25000	1	14000	0	0	0	0	0	0	0	0	1	0	98	6	5	98	3	98	8	98	15
1	1	2	1	1	61	11/27/1947	8	1	2	1	1	0	3		1	0	1	1	98	1	0	5	3	3	0	1	0	20000	1	200000	0	0	0	0	0	0	0	0	1	0	98	8	1	98	5	98	2	98	2
0	0	98	98	1	5	10/20/1947	5	1	2	1	2	98	3	1	1	1	1	1	98	0	0	3	2	3	0	1	0	15000	1	300000	0	0	0	0	0	0	0	0	1	0	98	5	8	98	11	98	98	98	3
1	1	26	1	1	4	5/26/1972	1	1	1	5	3	98	1	1	1	0	1	1	98	1	0	5	4	2	0	2	0	28000	1	500000	0	0	0	0	0	0	0	0	1	0	98	10	98	98	98	98	98	98	0
1	0	98	98	1	38	9/26/1977	4	1	1	1	1	1	3	1	1	1	1	1	98	1	0	2	1	3	0	1	0	20000	1	300000	1	0	0	0	0	0	0	0	1	0	98	7	2	98	5	98	98	98	0
0	1	10	1	1	24	2/19/1991	10	0	4	1	3	98	2	1	1	1	1	1	98	1	1	5	2	3	0	1	0	15000	1	150000	1	0	0	0	0	1	0	0	0	0	98	5	1	98	3	98	4	98	0
0	1	7	2	2	10	6/7/1985	4	1	2	5	3	98	2	1	1	1	1	1	98	1	0	4	3	3	0	1	0	20000	1	12000	0	0	0	0	1	0	0	0	0	0	98	8	3	98	8	98	98	98	0
0	0	98	98	1	29.5833	12/28/1968	5	1	2	2	3	98	1	1	1	0	1	1	98	1	0	3	3	3	0	1	0	6000	1	400000	0	0	0	0	0	0	0	1	0	0	98	1	3	98	5	98	98	98	3
0	0	98	98	1	54	9/27/1960	3	1		1	2	98	3	3	1	0	0	1	98	1	0	3	2	3	0	1	0	10000	1	200000	0	0	0	0	0	0	0	0	1	0	98	10	98	98	98	98	98	98	30
0	1	8	1	1	28	7/20/1975	3	1	1	1	2	98	1	1	1	1	1	1	98	1	0	0	1	3	0	1	0	100000	0	300000	1	0	0	0	0	0	0	0	1	0	98	8	5	98	13	98	98	98	15
1	1	10	1	1	52	4/20/1946	1	1	1	3		98	4	2	1		0	0	98	1	0	3	4	3	0	1	0	5000	1	50000	0	0	0	0	0	0	0	0	1	0	98	2	1	98	98	98	98	98	30
1	1	1	2	2	43	10/6/1971	4	1	1	1	3	98	2	1	1	1	1	1	98	1	0	4	6	1	0	1	0	20000	1	450000	0	0	0	0	0	0	0	0	1	0	98	5		.		.		.	30
0	1	4	2	1	6	12/21/1972	4	1	4	1	3	98	3	3	0	0	0	1	98	1	0	2	3	3	0	1	0	20000	1	10000	1	0	0	0	0	0	0	0	1	0	98	8	1	98	15	Bienestar para la familia	98	98	3
0	0	98	98	1	20	7/31/1993	5	1	1	2	3	98	1	1	0	1	1	0	98	1	0	4	2	6	0	1	0	12000	1	300000	1	1	0	0	0	0	0	0	1	0	98	5	5	98	3	98	8	98	7
1	1	6	1	1	29	12/31/1938	5	1	2	1	1	1	1	1	1	1	1	1	98	0	0	3	2	3	0	1	0	3000	1	300000	0	1	0	1	0	0	0	0	0	0	98	7	5	98	13	98	7	98	99
0	0	98	98	1	19	12/28/1995	5	1	2	1	3	98	1	3	1	1	1	1	98	1	1	5	2	6	0	1	0	20000	1	15000	1	0	0	0	0	0	0	0	1	0	98	3	3	98	8	98	5	98	0
0	0	98	98	1	30	8/14/1967	4	0	2	1	3	98	3	1	1	0	1	1	98	1	0	5	3	3	0	1	0	12000	1	350000	0	0	0	0	0	0	0	0	1	0	98	4	5	98	2	98	98	98	30
1	1	0.25	1	1	46	1/25/1969	7	0	2	1	3	98	2	1	1	0	1	0	98	1	0	2	2	3	0	1	0	8000	1	250000	0	0	0	0	0	0	0	0	1	0	98	6	3	98	1	98	5	98	0
0	1	7	1	1	19	9/30/1995	8	1	3	1	3	98	4	1	1	1	1	1	98	1	0	2	4	3	0	1		25000	1	200000	0	0	0	0	0	0	0	0	1	0	98	7	1	98	3	98	5	98	3
1	0	98	98	2	45	1/14/1970	2	1	1	1	2	98	4	1	1	1	1	1	98	1	0	5	4	3	0	1	0	3000	1	200000	0	0	0	0	0	0	0	0	1	0	98	9	15	Pagar deudas	5	98	1	98	3
0	0	98	98	1	21	.	2	0	2	5	3	98	1	1	1	0	1	1	98	1	0	5	4	0	0	1	0	20000	1	20000	0	0	0	0	0	0	0	0	1	0	98	4	3	98	2	98	1	98	0
0	0	98	98	1	8	11/5/1960	1	1	1	5	3	98	1	1	1	1	1	1	98	1	0	3	3	0	0	1	0	20000	1	300000	0	0	0	0	0	0	0	0	1	0	98	10	98	98	98	98	98	98	0
1	1	10	1	1	31	8/17/1983	5	1	2	1	2	98	7	3	1	0	0	1	98	1	0	5	2	3	0	2	0	30000	1	600000	0	1	0	0	0	0	0	0	1	0	98	10	98	98	98	98	98	98	20
0	0	98	98	1	34	4/22/1980	9	1	2	2	3	98	1	1	1	0	1	1	98	0	0	0	2	6	0	1	0	500000	0	500000	1	0	0	0	0	0	0	0	1	0	98	10	98	98	98	98	98	98	99
0	1	3	1	3	8	5/12/1964	2	1	1	1	2	98	4	1	1	1	1	1	98	1	0	4	3	2	0	2	0	800000	0	650000	0	0	0	0	0	0	0	0	1	0	98	8	3	98	8	98	98	98	0
1	1	2	1	1	59	9/18/1954	7	1	2	1	2	98	2	1	1	1	1	1	98	1	0	3	3	3	0	1	0	600000	0	500000	0	0	0	0	0	0	0	0	1	0	98	6	2	98	1	98	12	98	30
0	0	98	98	1	38	8/18/1975	4	1	4	1	3	98	4	1	1	0	1	1	98	1	0	4	3	6	0	1	0	30000	1	350000	0	0	0	0	0	0	0	0	1	0	98	6	3	98	2	98	98	98	0
0	0	98	98	2	24	7/24/1988		0	2	1	3	98	2	1	1	1	1	1	98	1	0	5	4	3	0	1	1	15000	1	300000	0	0	0	0	0	0	0	0	1	0	98	10	98	98	98	98	98	98	8
1	0	98	98	1	54	10/11/1959	3	1	1	1	4	98	4	1	1	0	1	1	98	1	0	2	3	3	0	1	0	10000	1	300000	0	0	0	0	0	0	0	0	1	0	98	7	5	98	1	98	3	98	20
1	1	6	1	1	38	3/3/1973	5	1	1	1	2	98	2	1	1	0	1	1	98	0	0	3	2	3	0	1	0	400000	0	350000	1	0	0	0	0	0	0	0	1	0	98	5	5	98	1	98	8	98	0
1	1	8	2	1	39	10/7/1958	1	1	1	1			2	1	0	0	0	1	98	1	0	5	4	3	0	1	0	5000	1	20000	0	0	0	0	0	0	0	0	1	0	98	8	2	98	3	98	98	98	0
0	0	98	98	2	6	1/22/1960	5	1	2	1	3	98	2	1	1	1	1	1	98	1	0	5	1	6	0	1	0	7000	1	400000	0	0	0	0	1	0	0	0	0	1	Trabajar	7	1	98	3	98	5	98	8
1	1	10	1	1	67.3333	12/22/1948	3	1	2	1	4	98	4	1	1	1	1	1	98	0	0	3	3	6	0	1	0	4000	1	12400	0	0	0	0	0	0	0	0	1	0	98	2	5	98	2	98	98	98	1
0	0	98	98	2	63	10/22/1951	3	1	2	3	3	98	1	1	1	0	1	1	98	1	0	3	3	3	0	1	0	12000	1	200000	0	0	0	0	0	0	0	0	1	0	98	10	98	98	98	98	98	98	8
0	0	98	98	1	50	6/3/1945	3	0	2	2	2	98	1	5	0	0	1	1	98	0	0	3	3	3	0	1	0	7000	1	650000	0	0	0	0	0	0	0	0	1	0	98	10	98	98	98	98	98	98	0
0	0	98	98	1	2	4/30/1993	3	0	2	1	4	98	3	1	0	0	0	0	98	1	0	2	2	3	0	1	0	.			1	0	1	0	0	0	0	0	1	0	98	5	3	98	5	98	1	98	0
0	1	40	2	1	40	6/11/1948	7	1	2	1	2	98	4	2	0	1	0	0	98	1	0	2	3	3	0	1	0	15000	1	350000	0	0	0	1	0	0	0	0	0	1	Tener su vivienda propia	7	1	98	2	98	5	98	30
1	1	20	2	1		7/12/1965	4			1	2	98	3	1	1	0	1	0	98	0	0	0	2	0	0	1	0	200000	0	200000	0	0	0	0	0	0	0	0	1	0	98	6	2	98	4	98	98	98	0
1	0	98	98	1	55	2/9/1948	5	1	2	1	4	98	3	1	1	1	1	1	98	0	0	0	3	6	0	1	0	10000	1	9000	1	0	0	0	0	0	0	0	1	0	98	10	98	98	98	98	98	98	6
1	1	20	1	1	20	2/10/1971	6	0	2	2	3	98	1	1	1	1	1	1	98	0	0	0	2	3	0	1	0	20000	1	350000	1	0	0	1	0	0	0	0	0	0	98	5	2	98	3	98	98	98	8
0	1	1	1	2	30	3/18/1965	4	1	1	4	3	98	2	1	1	1	1	1	98	1	0	2	4	3	1	1	0	15000	1	450000	0	0	0	0	0	0	1	0	0	0	98	5	5	98	3	98	98	98	20
1	1			1	58	7/24/1957	10	1	3	1	4	98	4	1	1	0	1	1	98	1	0	5	3	3	0	1	0	20000	1	300000	1	0	0	0	0	0	0	0	0	1	Quedando dinero familiar	10	98	98	98	98	98	98	99
0	1	5	1	1	40	8/23/1958	1	0	1	2	3	98	1	1	1	1	1	1	98	1	0	5	3	3	0	1	0	10000	1	250000	0	0	0	0	0	0	0	0	1	0	98	6	3	98	5	98	13	98	99
0	0	98	98	2	20	7/8/1973	5	1	1	4	3	98	3	1	1	1	1	1	98	1	0	5	2	2	1	1	0	20000	1	15000	0	0	0	0	0	0	0	0	1	0	98	10	98	98	98	98	98	98	0
1	1	5	1	1	22	1/15/1993	3	1	1	1	3	98	1	1	1	1	1	1	98	1	0	4	3	3	0	1	0	12000	1	30000	1	0	0	1	0	0	0	0	0	0	98	7	3	98	98	98	98	98	0
0	1	8	2	1	40	6/23/1966	7	1	2	1	4	98	3	1	1	1	1	1	98	1	0	5	2	2	0	1	0	18000	1	400000	0	0	0	0	0	0	1	0	0	0	98	10	98	98	98	98	98	98	0
0	1	4	1	1	20	11/24/1955	3	1	1	2	3	98	1	2	1	0	0	1	98	1	0	3	3	6	0	1	0	5000	1	100000	0	0	0	0	0	0	0	0	1	0	98	1	2	98	3	98	98	98	0
1	1	8	1	1	33	10/25/1970	5	1	3	1	4	98	3	1	1	1	1	1	98	1	0	3	4	3	0	1	0	8000	1	600000	0	0	0	0	0	0	0	0	1	0	98	5	3	98	8	98	12	98	5
1	1	6	1	1	25	4/22/1989	5	1	2	1	3	98	1	1	1	0	1	1	98	1	0	4	1	3	0	2	0	12000	1	850000	0	0	0	0	0	0	0	0	1	0	98	7	2	98	3	98	8	98	8
0	0	98	98	1	5	5/4/1972	3	1	1	1	3	98	2	1	1	0	1	1	98	1	0	4	4	3	0	1	0	4000	1	400000	1	0	0	0	0	0	0	0	1	0	98	5	3	98	5	98	8	98	1
0	0	98	98	2	17	4/24/1975	2	1	1	5	3	98	1	4	1	0	0	1	98	1	0	4	6	3	0	1	0	20000	1	450000	0	0	0	0	0	0	0	0	1	0	98	5	3	98	5	98	98	98	0
1	1	3	2	1	16	6/25/1998	2	0	3	1	1	0	4	3	1	1	0	1	98	1	1	5	3	3	0	1	0	3000	1	3000	1	0	0	0	0	0	0	0	1	0	98	9		.		.		.	5
1	0	98	98	1	18	4/12/1948	3	1	1	1	3	98	2	1	1	1	1	1	98	1	1	0	2	3	0	1	0	8000	1	8000	0	0	0	0	0	0	0	0	1	0	98	10	98	98	98	98	98	98	6
0	1	8	1	1		10/17/1958	1	1	1	2	3	98	1	1	1	1	1	1	98	0	0	0	4	3	0	1	0	25000	1	10000	0	0	0	0	1	0	0	0	0	0	98	7	9	98	2	98	1	98	7
1	1	2	2	1	22	6/22/1993	4	1	2	1	3	98	3	1	1	1	1	1	98	1	0	5	6	3	0	1	0	20000		600000	1	0	0	0	0	1	0	0	0	0	98	7	2	98	3	98	1	98	15
1	1	6	2	1	48	12/25/1956	3	1	1	1	2	98	2	1	1	0	1	1	98	1	0	3	3	0	0	1	0	7000	1	7000	0	1	0	0	0	0	0	0	1	0	98	3	5	98	1	98	8	98	99
1	1	3	2	1	53	9/3/1963	5	1	2	1	2	98	4	1	1	1	1	1	98	1	0	2	1	6	1	1	0	30000	1	20000	1	0	0	0	0	0	1	0	0	0	98	10	98	98	98	98	98	98	30
1	0	98	98	1	58	9/11/1959	2	1	2	1	2	98	2	1	1	1	1	1	98	1	0	3	3	3	0	1	0	25000	1	25000	0	0	0	1	0	1	0	0	0	0	98	1	1	98	3	98	5	98	20
0	0	98	98	1	20	11/29/1969	2	1	1	2	3	98	1	1	1	0	1	1	98	1	0	3	1	3	1	1	0	30000	1	450000	0	0	0	0	0	0	1	0	0	0	98	10	98	98	98	98	98	98	5
1	0	98	98	1	40	2/19/1961	4	1	1	1	1	1	2	1	1	1	1	1	98	0	0	0	1	3	0	1	0	6000	1	80000	0	0	0	0	0	0	0	0	1	0	98	1	15	Negocio Propio	2	98	1	98	15
0	1	2	2	1	10	6/20/1980	4	1	2	1	3	98	3	1	1	0	1	0	98	1	0	3	6	3	0	1	0	12000	1	600000	1	0	1	0	0	0	0	0	1	0	98	10	98	98	98	98	98	98	0
0	0	98	98	1	8	11/17/1967	4	1	2	1	2	98	2	3	1	0	0	0	98	1	0	3	2	3	0	1	0	10000	1	300000	0	0	0	0	0	0	0	0	1	0	98	1	5	98	3	98	1	98	8
1	0	98	98	1	65	11/16/1949	2			2	3	98	1	1	1	1	1	1	98	1	0	3	1	6	0	1	0	20000	1	400000	0	1	0	0	0	0	0	0	1	0	98	8	3	98	5	98	1	98	0
0	1	6	2	1	60	9/18/1942	5	1		1	2	98	1	1	1	0	1	1	98	0	0	3	6	3	0	1	0	20000	1	160000	0	0	0	0	0	0	0	0	1	0	98	9	6	98	98	98	98	98	0
0	1	1	1	1	11	2/19/1984	6	1	1	1	3	98	3	1	1	1	1	1	98	1	0	5	2	6	0	1	0	15000	1	550000	0	0	0	0	0	0	0	0	1	0	98	2	3	98	5	98	8	98	0
0	1	12	1	1	31	12/10/1983	2	1	1	1	3	98	2	1	1	1	1	1	98	1	0	4	3	3	0	1	0	7000	1	100000	0	0	0	0	0	0	0	0	1	0	98	6	5	98	8	98	98	98	0
0	1	8	2	1	12	5/4/1985	5	0	2	1	2	98	3	1	1	1	1	1	98	1	0	3	2	3	0	1	0	20000	1	400000	0	0	0	0	0	0	0	0	1	0	98	10	98	98	98	98	98	98	0
1	1	15	1	1	52	6/26/1963	4	1	2	1	3	98	4	1	1	1	1	1	98	1	0	2	4	3	0	2	0	25000	1	16000	1	0	0	0	0	0	0	0	1	0	98	6	1	98	3	98	5	98	4
1	0	98	98		40.3333	7/5/1972	1	1	1	1	3	98	1	5	0	0	0	0	98	1	0		3	6	0	1	1	15000	1	8000	0	0	0	0	0	0	0	0	1	0	98	1	5	98	8	98	98	98	0
0	1	15	1	1	17	8/26/1949	3	1	1	1	3	98	4	1	1	0	1	1	98	1	0	2	3	6	0	1	0	20000	1	20000	0	1	0	0	0	0	0	0	1	0	98	7	2	98	98	98	98	98	0
0	1	5	1		10	.	3	1	1	1	3	98	2	1	1	0	1	1	98	1	0	4	2	6	0	2	0	10000	1	300000	0	0	0	0	0	0	0	0	1	0	98	8	5	98	8	98	3	98	30
0	1	3	1	1	22	3/24/1993	5	0	2	1	4	98	4	1	1	1	1	1	98	1	0	4	4	3	0	1	0	10000	1	500000	0	0	0	0	0	0	0	1	0	0	98	9	3	98	6	98	98	98	5
0	0	98	98	2	17	2/5/1963	8	1	2	1	3	98	4	1	1	1	1	1	98	1	0	2	4	6	0	1	0	13000	1	13000	0	0	0	0	0	0	0	0	1	0	98	8	3	98	98	98	98	98	0
0	0	98	98	1	39	4/27/1976	7	1	2	1	3	98	2	1	1	1	1	1	98	1	0	3	3	3	0	1	0	8000	1	506000	1	0	0	0	0	0	0	0	1	0	98	1	3	98	5	98	98	98	99
1	1	15	2	1	41	10/19/1973	9	1	1	1	2	98	2	1	1	1	1	1	98	1	0	5	2	3	0	1		12000	1	500000	0	0	0	0	0	0	0	0	1	0	98	9	2	98	1	98	98	98	7
0	0	98	98	1	2	4/19/1990	3	1	1	1	3	98	2	1	1	1	1	1	98	1	1	4	2	6	0	1	0	5000	1	300000	0	0	0	0	0	0	0	1	0	0	98	4	2	98	5	98	8	98	14
1	0	98	98	1	71	7/1/1943	1	1		1	2	98	1	1	1	0	1	1	98	0	0	3	3	3	0	1	0	10000	1	100000	0	1	0	0	0	0	0	0	1	0	98	10	98	98	98	98	98	98	3
0	0	98	98	2	40	1/6/1946	1	1	1	1	3	98	5	1	1	1	1	1	98	0	0	0	3	3	0	1	0	5000	1	130000	0	0	0	0	0	0	0	0	1	0	98	10	98	98	98	98	98	98	20
0	0	98	98	1	5	12/1/1968	6	0	3	1	2	98	3	3	1	0	0	1	98	1	0	2	3	3	0	1	0	8000	1	10000	0	0	0	0	0	0	0	0	1	0	98	7	4	98	5	98	1	98	30
1	1	5	1	1	59	11/1/1939	3	1	3	1	1	0	1	1	1	1	1	1	98	0	0	0	3	3	0	1	0	70000	1	200000	0	1	0	0	0	0	0	1	0	0	98	5	2	98	1	98	98	98	0
0	1	4	2	1	28	5/13/1987	5	1	2	1	3	98	3	1	1	1	1	0	98	1	0	5	2	3	0	1	0	13000	1	12000	1	0	0	0	0	0	0	0	1	0	98	8	3	98	5	98	98	98	0
0	1	12	1	1	29	4/15/1985	2	1	1	1	3	98	2	1	1	0	1	1	98	1	0	3	2	3	0	1	0	400000	0	200000	1	0	0	0	0	1	0	0	0	0	98	10	98	98	98	98	98	98	20
1	1	10	1	1	60	2/24/1958	1	0	1	3	4	98	1	5	0	0	0	0	98	0	0	0	1	6	0	1	0	10000	1	180000	0	0	0	0	0	0	0	0	1	0	98	3	3	98	5	98	1	98	15
0	0	98	98	1	60	7/10/1955	1	0	1	6	3	98	1	1	1	0	1	1	98	1	0	5	3	6	0	1	0	5000	1	15000	0	0	0	0	0	0	0	0	1	0	98	5	2	98	3	98	5	98	30
1	0	98	98	1	30	11/17/1954	2	1	1	5	3	98	1	1	1	1	1	1	98	1	0	0	4	6	0	1	0	20000	1	300000	0	0	0	0	0	0	0	1	0	0	98			.		.		.	0
0	1	8	1	1	18	1/6/1997	2	1	1	2	3	98	1	1	1	1	1	1	98	1	1	5	3	3	0	1	0	7000	1	300000	1	0	0	1	0	0	0	0	0	0	98	5	5	98	3	98	2	98	0
0	0	98	98	1	28	10/26/1986	4	1	2	1	3	98	2	1	1	1	1	1	98	1	0	4	2	3	0	1	0	3000	1	650000	1	0	0	1	0	0	0	0	0	0	98	4	2	98	3	98	4	98	5
0	0	98	98	1	20	5/10/1993	5			1	2	98	1	3	1	0	0	1	98	1	0	3	6	3	0	1	0	5000	1	100000	0	0	0	0	0	0	0	0	0	1	Tratar cambiar de trabajo	4	5	98	98	98	98	98	5
0	0	98	98	2	40	11/27/1958	3	1	1	5	3	98	1	1	1	0	1	1	98	1	0	2	1	3	0	1	0	3000	1	100000	1	1	0	0	0	0	0	0	1	0	98	5	1	98	2	98	3	98	0
0	0	98	98	1	38	5/27/1975	3	1	1	1	1	0	1	3	1	0	0	0	98	1	0	5	3	3	0	2	0	20000	1	22000	0	0	0	0	0	0	0	0	1	0	98	7	5	98	8	98	98	98	0
0	0	98	98	1	12	9/28/1979	3	1	2	4	3	98	1	1	1	1	1	1	98	1	1	6	3	3	0	1	0	25000	1	500000	0	0	0	0	0	0	0	0	1	0	98	10	98	98	98	98	98	98	99
0	1	12	1	1	20	3/16/1998	4	0	2	1	3	98	2	1	1	1	1	1	98	1	0	3	3	6	0	1	0	15000	1	10000	1	0	0	0	0	0	0	0	1	0	98	6	3	98	5	98	1	98	0
0	0	98	98	1	1.33333	3/25/1988	4	1	4	1	4	98	3	1	1	1	1	1	98	0	0	3	1	6	0	2	0	20000	1	5000	0	0	0	0	0	0	0	0	1	0	98	5	1	98	5	98	3	98	30
1	1	10	1	1	26	1/2/1962	3	1	1	1	3	98	2	1	1	1	1	1	98	1	0	2	2	3	0	1	0	15000	1	400000	1	0	0	0	0	0	1	0	0	0	98	10	98	98	98	98	98	98	99
1	0	98	98	1	0.166667	8/24/1955	4	1	2	1	3	98	2	1	1	1	1	1	98	1	0	2	2	6	0	1	0	15000	1	250000	0	0	0	1	0	0	0	0	0	0	98	10	98	98	98	98	98	98	0
1	1	16	2	1	43	5/21/1971	9	1	1	1	2	98	4	1	1	0	1	1	98	0	0	0	3	3	0	1	0	15000	1	300000	0	0	0	0	0	0	0	0	1	0	98	10	98	98	98	98	98	98	99
1	0	98	98	1	30	4/27/1968	8	1	3	1	3	98	3	1	1	1	1	1	98	1	0	3	3	6	0	1	0	30000	1	300000	0	0	0	1	0	0	0	0	0	0	98	8	3	98	2	98	5	98	12
1	1	20	1	3	22	9/5/1964	5	1	1	2	3	98	1	1	1	0	1	1	98	1	0	3	2	6	0	1	0	50000	0	50000	0	0	0	0	0	0	0	0	1	0	98	9	3	98	1	98	2	98	99
1	1	22	2	1	49	6/11/1967	5	1	1	1	3	98	3	3	1	0	1	1	98	0	0	0	2	3	0	1	0	15000	1	400000	0	0	0	0	0	0	0	0	1	0	98	1	3	98	5	98	1	98	15
0	0	98	98	2	15	4/18/1982	3	1	1	1	3	98	3	1	1	0	1	1	98	1	0	3	2	3	0	1	0	30000	1	500000	0	0	0	1	0	0	0	0	0	0	98	6	2	98	98	98	98	98	99
0	0	98	98	1	26	4/9/1989	2	1	1	5	3	98	5	1	1	0	1	1	98	0	0	3	2	6	0	1	0	100000	0	100000	0	0	0	0	0	0	0	0	1	0	98	10	98	98	98	98	98	98	99
0	1	2	1	1	40	9/25/1955	5	1	1	3	2	98	1	1	1	0	1	1	98	1	0	3	2	6	0	1	0	400000	0	400000	0	0	0	0	0	0	0	0	1	0	98	10	98	98	98	98	98	98	99
0	1	1	1	1	16	8/31/1998	3	0	1	1	2	98	4	1	1	0	1	1	98	1	1	5	2	3	0	1	0	20000	1	300000	0	0	0	0	0	0	0	0	1	0	98	10	98	98	98	98	98	98	8
1	1	7	1	2	25	10/15/1961	3	1	2	6	3	98	1	1	1	1	1	1	98	1	0	5	4	6	0	1	0	13000	1	13000	0	0	0	0	0	0	0	0	1	0	98	7	1	98	2	98	5	98	30
0	0	98	98	1	44	5/20/1970	7	1	2	1	4	98	1	1	1	0	1	1	98	1	0	3	2	6	0	1	0	17000	1	20000	0	0	0	0	0	0	0	0	1	0	98	6	6	98	98	98	98	98	0
0	0	98	98	1	22	4/16/1992	6	1	2	1	4	98	2	1	1	0	1	1	98	1	0	3	2	3	0	1	0	15000	1	600000	0	0	0	1	0	0	0	0	0	0	98	5	5	98	3	98	98	98	30
0	0	98	98	2	63	4/25/1942	3	1	3	1	3	98	4	1	1	1	1	1	98	1	0	4	1	3	0	1	0	17000	1	500000	0	1	0	0	0	0	0	0	1	0	98	7	3	98	2	98	98	98	0
0	1	10	1	1	24	9/6/1990	6	1	2	1	2	98	3	1	1	1	1	1	98	1	1		2	3	0	1	0	15000	1	600000	0	0	0	0	0	1	0	0	0	0	98	10	98	98	98	98	98	98	99
1	0	98	98	1	51	5/21/1957	8	0	2	1	3	98	1	1	1	0	1	1	98	1	0	4	2	3	0	1	0	150000	0	600000	0	0	0	0	0	0	0	1	0	0	98	1	2	98	7	98	1	98	30
0	0	98	98	1	1	8/3/1977	6	0	2	5	3	98	2	1	1	0	1	1	98	1	0	5	1	6	0	1	0	15000	1	400000	0	0	0	0	0	0	0	0	1	0	98	7	3	98	2	98	98	98	3
0	0	98	98	2	4	3/24/1980	6	1	1	5	3	98	1	1	1	1	1	1	98	1	0	5	3	6	0	2	0	25000	1	500000	0	0	0	0	0	0	0	0	1	0	98	10	98	98	98	98	98	98	0
1	1	4	1	1	22	10/25/1965	3	1	1	1	1	1	1	1	1	1	1	1	98	0	0	3	4	3	0	1	0	10000	1	400000	0	0	0	0	0	0	0	0	1	0	98	9	2	98	15	Electrodomésticos	98	98	5
1	1	20	1	1	50	5/4/1964	8	1	2	1	1	0	3	1	0	0	0	0	98	1	0	3	1	6	0	1	0	15000	1	300000	1	0	0	0	0	0	0	0	1	0	98	10	98	98	98	98	98	98	99
0	0	98	98	1	2	6/28/1980	1	1	1	6	3	98	1	1	1	0	1	1	98	1	0	5	4	6	0	1	0	25000	1	350000	0	0	0	0	0	0	0	0	1	0	98	8	3	98	5	98	2	98	0
1	1	10	1	1	64	2/13/1951	5	1	2	1	2	98	5	3	1	0	0	1	98	1	0	3	2	3	0	1	0	10000	1	300000	0	1	0	0	0	0	0	0	1	0	98	9	1	98	98	98	98	98	8
0	1	8	1	1	8	11/18/1963	3	1	2	1	1	1	2	1	1	1	1	1	98	1	0	3	4	6	0	1	0	12000	1	200000	0	0	0	0	0	0	0	0	1	0	98	7	7	98	6	98	14	98	10
0	0	98	98	1	19	3/1/1996	6	1	2	2	3	98	4	1	1	0	1	1	98	1	0	5	2	6	0	1	0	300000	0	300000	0	0	0	0	0	0	0	0	1	0	98	10	98	98	98	98	98	98	99
1	0	98	98	1	41	6/20/1959	4	1	2	3	2	98	3	1	0	0	0	1	98	0	0	3	2	3	0	1	0	20000	1	20000	1	0	0	0	0	0	0	0	1	0	98	6	2	98	1	98	5	98	30
1	1	7	1	1	25	9/8/1989	3	1	1	6	3	98	1	1	1	1	1	1	98	1	0	4	3	3	0	1	0	12000	1	380000	0	0	0	0	0	0	0	0	1	0	98	7	3	98	8	98	10	98	99
1	0	98	98	1	24	12/9/1989	7	1	1	1	4	98	2	4	1	0	0	1	98	1	0	5	2	6	0	2	0	20000	1	600000	0	0	0	0	0	0	0	1	0	0	98	5	3	98	5	98	8	98	0
0	0	98	98	2	46	1/14/1959	5	1	3	1	2	98	4	1	1	1	1	1	98	1	0	5	1	6	0	1	0	15000	1	3000	0	0	0	0	1	0	0	0	0	0	98	10	98	98	98	98	98	98	0
0	1	3	1	1	41	4/6/1974	5	1	1	1	3	98	6	1	1	1	1	1	98	0	0	0	3	3	0	1	0	20000	1	20000	0	0	0	0	0	0	0	0	1	0	98	7	3	98	1	98	98	98	2
0	0	98	98	1	26	12/23/1988	3	1	1	2	3	98	2	1	1	0	1	1	98	1	0	5	2	6	0	1	0	150000	0	150000	1	0	0	0	0	0	0	0	1	0	98	10	98	98	98	98	98	98	99
0	1	3	2	2	25	7/23/1975	2	1	1	4	3	98	3	1	1	1	1	1	98	1	0	3	1	3	0	1	0	15000	1	400000	0	0	0	0	0	0	0	0	1	0	98	3	1	98	3	98	5	98	0
1	1	6	2	1	22	5/14/1992	5	0	4	1	3	98	4	1	1	1	1	1	98	1	0	3	3	6	0	1	0	25000	1	15000	0	0	0	0	0	0	0	0	1	0	98	9	3	98	15	Negocio Propio	1	98	30
0	1	0.75	2	1	1	1/5/1940	1	1	1	3	2	98	2	4	0	0	0	0	98	0	0	0	2	3	0	1	0	9000	1	8000	0	1	0	0	0	0	0	0	1	0	98	5	3	98	5	98	15	Ayuda del Gobierno	0
1	1	7	1	1	70	8/24/1944	4	1	1	6	2	98	2	1	1	0	1	1	98	1	0	3	2	3	0	1	0	8000	1	12000	0	1	0	0	0	0	0	0	1	0	98	7	1	98	2	98	3	98	0
0	0	98	98	1	28	3/24/1987	7	0	3	1	2	98	3	1	1	1	1	1	98	1	0		2	3	0	1	0	5000	1	250000	1	0	0	0	0	0	0	0	1	0	98	8		.		.		.	0
0	0	98	98	1	15	10/21/1938	1	1	1	2	3	98	1	2	1	0	1	1	98	1	0	3	4	6	0	1	0	5000	1	3000	0	0	0	0	0	0	0	0	1	0	98	5	3	98	2	98	4	98	8
0	1	0.41	1	1	5	9/1/1982	4	1	1	1	3	98	1	1	1	1	1	0	98	1	0	5	2	3	0	1	0	7000	1	200000	1	0	0	0	0	0	0	1	0	0	98	5	3	98	5	98	98	98	7
0	0	98	98	1	25	11/12/1964	2	1	1	5	3	98	1	1	1	1	1	1	98	1	0	5	4	6	0	2	0	25000	1	400000	0	0	0	0	0	0	0	0	1	0	98			.		.		.	0
1	0	98	98	1	60	7/13/1954	1	1	1	1	3	98	1	1	1	0	1	1	98	1	0	2	2	3	0	1	0	23000	1	440000	0	1	0	0	0	0	0	0	1	0	98	9	2	98	98	98	98	98	25
0	0	98	98	1	40	8/11/1937	3	1	2	5	3	98	1	1	1	0	1	1	98	1	0	3	1	6	0	1	0	15000	1	400000	1	0	0	1	0	0	0	0	0	0	98		3	98	98	98	98	98	0
1	0	98	98	1	42	4/16/1961	2	1	1	1	4	98	2	1	1	1	1	1	98	1	0	3	2	3	0	1	1	10000	1	9000	0	0	0	0	0	0	0	0	1	0	98	5	5	98	14	98	2	98	4
0	0	98	98	1	5	4/10/1983	4	1	2	1	3	98	2	1	1	0	1	0	98	1	0	2	1	3	0	1	0	20000	1	20000	0	0	0	0	0	0	0	0	1	0	98	6	5	98	3	98	1	98	0
0	1	5	1	1	5	8/1/1947	3	1	2	2	4	98	1	1	1	1	1	1	98	0	0	0	3	3	0	1	0	8000	1	10000	0	0	0	0	0	0	0	0	1	0	98	8	1	98	3	98	2	98	99
0	0	98	98	2	32	1/8/1983	3	1	1	1	3	98	1	1	1	1	1	1	98	1	0	4	3	3	0	1	0	17000	1	20000	0	0	0	0	1	0	0	0	0	0	98	8	1	98	9	98	2	98	0
0	0	98	98	1	59	3/10/1956	1	1	1	5	3	98	1	1	1	0	1	1	98	1	0	3	3	6	0	1	0	10000	1	300000	0	0	0	0	0	0	0	0	1	0	98	8	3	98	2	98	98	98	0
0	0	98	98	1	3	1/9/1963	4	1	1	5	3	98	1	1	1	1	1	1	98	1	0	3	2	0	0	2	0	24000	1	400000	0	0	0	0	0	0	0	0	1	0	98	6	2	98	3	98	98	98	0
1	1	7	1	1	32	6/3/1952	4	1	2	1	1	0	3	1	1	1	1	1	98	0	0	0	3	6	0	1	0	7000	1	150000											.	7		.		.		.	99
0	0	98	98	1	18	3/29/1995	3	1	1	1	3	98	2	1	1	1	1	1	98	1	0	5	3	3	0	1	0	15000	1	400000	0	0	0	0	0	0	0	0	1	0	98	3	3	98	5	98	98	98	99
0	0	98	98	1	58.75	8/26/1957	5	1	3	4	3	98	2	1	1	1	1	1	98	0	0	0	4	3	0	1	0	15000	1	600000	1	0	0	0	0	0	0	0	1	0	98	1	3	98	5	98	98	98	15
0	1	44	1	1	44	6/5/1971	6	1	1	1	3	98	1	1	1	1	1	1	98	0	0	3	6	3	0	1	0	20000	1	300000	0	0	0	0	0	0	0	0	1	0	98	7	5	98	2	98	1	98	99
1	1	2	1	1	22.75	7/11/1993	6		5	1	4	98	6	1	1	1	1	1	98	1	1	5	2	3	0	1	0	15000	1	400000	1	1	0	0	0	0	0	0	1	0	98	4	1	98	2	98	3	98	0
0	0	98	98	1	36	12/10/1978	3	0	2	1	3	98	3	1	1	0	1	1	98	1	0	5	2	6	0	1	0	25000	1	350000	0	0	0	0	1	0	0	0	0	0	98	7	8	98	2	98	7	98	0
0	0	98	98	1	7	12/22/2001		0	2	1	2	98	2	1	1	0	1	1	98	1	1	3	2	3	0	4	0	15000	1	2000	1	0	0	0	0	0	0	0	1	0	98	10	98	98	98	98	98	98	0
1	0	98	98	1	38	2/25/1977	4	0	4	4	3	98	2	1	1	0	1	1	98	1	0	4	3	3	0	1	0	150000	1	300000	0	0	0	0	0	0	0	0	1	0	98	10	98	98	98	98	98	98	0
1	1	7	1	1	9	3/29/1978	5	1	1	5	3	98	1	1	1	0	1	1	98	1	0	2	6	6	0	1	0	10000	1	200000	1	0	0	0	0	0	0	0	1	0	98	6	3	98	5	98	1	98	0
0	0	98	98	2	16.3333	10/19/1955	1	1	1	6	4	98	2	1	1	0	1	1	98	1	0	2	2	6	0	1	0	15000	1	200000	0	0	0	0	0	1	0	0	0	0	98	7	2	98	1	98	6	98	8
0	1	5	1	1	28	9/10/1986	4	1	2	1	3	98	2	1	1	0	1	1	98	1	0	3	4	6	0	1	0	11000	1	280000	0	0	0	0	0	0	0	0	1	0	98	7	3	98	98	98	98	98	4
1	1	3	1	1	17	9/10/1997	2	1	1	1	3	98	1	1	1	1	1	1	98	1	0	2	3	3	0	1	0	20000	1	350000	0	0	0	0	0	0	0	0	1	0	98	5	3	98	4	98	8	98	4
0	1	7	1	1	13	6/3/1991	2	0	2	2	3	98	1	1	1	0	0	1	98	1	0	4	3	3	0	1	0	2000	1	40000	0	0	0	0	0	0	0	1	0	0	98	7	2	98	3	98	5	98	25
0	1	8	1	1	12	7/31/1987	6	1	2	1	3	98	3	1	1	0	1	1	98	1	0	5	2	0	0	1	0	15000	1	100000	0	0	0	0	0	0	0	0	1	0	98	10	98	98	98	98	98	98
1	0	98	98	1	35	4/13/1946	5	0	2	3		98	1	1	1	0	1	1	98	0	0	3	6	3	0	1	0	1000	1	300000	0	1	0	0	0	0	0	1	0	0	98	5	2	98	3	98	5	98	5
0	0	98	98	1	8	9/15/1952	4	1	1	5	3	98	2	1	1	1	1	1	98	1	0	3	2	3	0	1	0	300000	0	400000	0	1	0	0	0	0	0	0	1	0	98	8	1	98	2	98	3	98	10
	1	10	2	1	24	6/16/1980	3	1	1	1	1	0	3	1	1	0	1	1	98	1	0	3	2	3	0	1	0	7000	1	200000	0	0	0	0	1	1	0	0	0	0	98	1	5	98	15	Ayuda del Gobierno	98	98	15
0	0	98	98	1	15	1/15/1965	7	1	3	1	3	98	2	1	1	0	1	1	98	0	0	0	3	3	0	1	0	10000	1	400000	0	1	0	0	0	0	0	0	1	0	98	2	3	98	1	98	5	98	30
0	0	98	98	1	50.3333	8/26/1962	5	1	1	1	3	98	3	1	1	0	1	1	98	1	0	5	4	6	0	1	0	18000	1	20000	0	0	0	0	0	0	0	0	1	0	98	5	8	98	3	98	15	Negocio Propio	0
0	0	98	98	1	15	5/22/1986	1	1	1	1	2	98	2	1	1	1			98	1	0	2	3	6	0	1	0	160000	0	50000	0	0	0	0	0	0	0	0	1	0	98	4	5	98	3	98	6	98	0
1	1	12	2	1	25	9/16/1971	5	1	2	3	3	98	2	1	1	0	1	1	98	0	0	3	3	3	0	1	0	8000	1	8000	0	0	0	0	0	0	0	0	1	0	98	8	3	98	5	98	1	98	0
0	0	98	98	1	32.4167	11/28/1983	2	0	2	2	3	98	2	1	1	1	1	1	98	0	0	3	3	0	0	1	0	20000	1	100000	0	0	0	0	0	0	0	0	1	0	98	5	5	98	8	98	3	98	6
0	0	98	98	1	27	6/22/1987	4	0	2	1	3	98	1	1	1	1	1	1	98	1	0	5	2	3	0	1	0	30000	1	20000	0	0	0	0	0	0	0	0	1	0	98	6	5	98	98	98	98	98	0
1	1	10	2	1	25	8/7/1974	4	1	3	1	4	98	4	1	1	0	1	1	98	1	0	2	2	3	0	1	0	15000	1	470000	0	0	0	0	0	0	0	0	1	0	98	8	5	98	1	98	2	98	3
1	0	98	98	1	27	3/12/1953	1	1	1	1	3	98	1	1	1	0	1	1	98	0	0	3	2	3	0	1	0	30000	0	80000	0	0	0	0	0	0	0	0	1	0	98	4	3	98	2	98	5	98	0
1	1	7	1	1	30	7/11/1974	3	1	2	1	3	98	1	1	1	0	1	1	98	1	0	3	2	3	0	1	0	20000	1	15000	0	0	0	0	0	0	0	0	1	0	98	8	3	98	98	98	98	98	0
0	0	98	98	1	30	1/28/1985	5	1	2	1	1	0	2	1	1	0	1	1	98	1	0	5	2	6	0	1	0	12000	1	15000	1	0	0	0	0	0	0	0	1	0	98	8	3	98	5	98	8	98	3
1	1	1	1	1	39	10/12/1943	5	1	2	4	3	98		1	1	0	1	1	98	1	0	2	2	6	0	1	0	600000	0	600000	1	1	0	0	0	0	0	0	1	0	98	10	98	98	98	98	98	98	99
1	0	98	98	2	58	8/21/1957	1	1	1	1	1	0	1	1	1	0	1	1	98	1	0	3	3	3	0	1	0	10000	1	350000	0	0	0	0	0	0	0	0	1	0	98	7	2	98	5	98	98	98	3
0	0	98	98	1	13	9/21/1995	7	1	2	1	2	98	3	1	1	1	1	1	98	1	0	5	2	3	0	1	0	10000	1	100000	0	0	0	0	0	0	0	0	1	0	98	5	3	98	5	98	1	98	7
0	1	4	2	2	22	2/23/1993	3	1	2	5	3	98	2	1	1	1	1	1	98	1	0	4	4	3	0	1	0	10000	1	620000	0	0	0	0	0	0	0	0	0	1	Piensa estudiar	5	3	98	8	98	5	98	30
1	1	6	1	1	65.3333	6/2/1950	4	1	1	6	4	98	1	1	1	0	1	1	98	1	0	3	3	3	0	1	0	5000	1	150000	1	1	0	0	0	0	0	0	1	0	98	7	2	98	1	98	3	98	15
1	1	14	2	1	40	1/21/1951	8	1	3	1	4	98	4	2	0	0	0	1	98	1	0	2	4	3	0	1	0	25000	1	1200000	0	0	0	0	0	0	0	0	1	0	98	10	98	98	98	98	98	98	12
1	0	98	98	1	15	11/12/1952	9	1	2	1	1	0	6	1	1	1	1	1	98	0	0	0	2	6	0	1	0	12000	1	200000	0	0	0	0	0	0	0	0	1	0	98	5	5	98	1	98	8	98	3
1	1	6	1	1	25	10/23/1989	3	1	1	1	4	98	4	1	0	1	1	1	98	1	0	5	2	3	0	1	0	300000	0	200000	0	0	0	0	0	0	0	0	1	0	98	10	98	98	98	98	98	98	8
0	0	98	98	1	26	5/24/1988	8	1	3	1	4	98	2	1	1	1	1	0	98	1	0	4	2	3	0	1	0	9000	1	200000	0	0	0	0	0	1	0	0	0	0	98	5		.		.		.	30
1	1	9	1	2	43	6/27/1973	8	1	2	1	4	98	2	1	1	1	1	1	98	1	0		3	3	0	1	0	15000	1	25000	0	0	0	0	0	0	0	0	1	0	98	10	98	98	98	98	98	98	99
1	1	8	1	1	32	8/30/1960	4	1	1	1	3	98	2	1	1	1	1	1	98	1	0	3	2	3	0	1	0	10000	1	420000	0	0	0	0	0	0	0	0	1	0	98	4	3	98	5	98	13	98	9
0	1	5	1	1		10/3/1954	2	1	1	2	3	98	1	1	1	1	1	1	98	1	0	2	3	3	0	1	0	10000	1	500000	0	1	0	0	0	1	0	0	0	0	98	5	3	98	2	98	11	98	99
1	1	15	1	1	54	10/2/1960	5	1	3	1	2	98	3	1	1	1	1	1	98	0	0	0	3	3	0	1	0	20000	1	700000	0	0	0	0	0	0	0	0	1	0	98	5	5	98	98	98	98	98	4
0	0	98	98	1	55	4/16/1960	6	0	1	2	2	98	5	1	1	1	1	1	98	1	0	4	2	6	0	1	0	150000	0	150000	0	0	0	0	0	0	0	0	1	0	98	10	98	98	98	98	98	98	99
0	0	98	98	1	50	6/11/1960	7	1	2	6	3	98	0	1	1	1	1	1	98	1	0	2	2	6	0	1	0	20000	1	15000	0	0	0	0	0	0	0	0	1	0	98	4	3	98	5	98	98	98	0
0	0	98	98	1	9	11/24/1972	1	1	1	2	3	98	1	1	1	0	1	1	98	1	0	4	2	6	0	1	0	450000	0	450000	0	0	0	0	0	0	0	0	1	0	98	10	98	98	98	98	98	98	3
0	1	3	1	1	3	4/12/1944	2	1	2	5	3	98	1	1	1	1	1	1	98	1	0	3	2	6	0	1	0	300000	0	300000	0	0	0	0	0	0	0	0	1	0	98	10	98	98	98	98	98	98	99
1	1	6	1	1	33	3/6/1982	6	0	2	1	2	98	3	1	1	1	1	1	98	1	0	4	2	0	0	1	0	12000	1	300000	1	0	0	0	0	0	0	0	1	0	98	7	2	98	1	98	98	98	5
0	0	98	98	2	34	3/15/1980	5	1	2	2	3	98	1	1	1	1	1	1	98	1	0	3	3	3	0	1	0	25000	1	30000	0	0	0	0	0	0	0	0	1	0	98	8	5	98	3	98	15	Negocio Propio	0
1	1	1	1	1	12	.	5	1	2	1	2	98	5	1	1	1	1	1	98	0	0	3	2	3	0	1	0	8000	1	100000	0	0	0	0	1	0	1	0	0	0	98	9	5	98	98	98	98	98	0
0	0	98	98	1	52	4/12/1954	1	1	1	2	3	98	1	1	1	0	1	1	98	0	0	0	2	6	0	1	0	350000	0	350000	0	0	0	0	0	0	0	0	1	0	98	6	1	98	2	98	3	98	99
1	1	8	1	1	57	11/29/1958	4	1	1	2	3	98	6	1	1	0	1	1	98	1	0	2	2	6	0	1	0	400000	0	400000	0	0	0	0	0	0	0	0	1	0	98	9	3	98	2	98	1	98	99
0	0	98	98	1	50	2/27/1965	2	1	2	2	3	98	7	1	1	0	1	1	98	1	0	5	2	6	0	1	0	150000	0	150000	0	0	0	0	0	0	0	1	0	0	98	7	2	98	3	98	5	98	99
0	0	98	98	1	22	12/14/1992	3	1	1	2	3	98	2	1	1	1	1	1	98	1	0	5	2	3	0	1	0	12000	1	300000	0	0	0	1	0	0	0	0	0	0	98	1	3	98	5	98	1	98	0
1	1	30	2		30	3/30/1949	2	1	2	1	2	98	2	1	1	0	1	0	98	1	0	3	4	3	0	1	0	5000	1	170000	0	1	0	0	0	0	0	0	1	0	98	5	1	98	2	98	11	98	99
0	1	5	2	1	26	10/20/1988	4	1	2	2	3	98	5	1	1	1	1	1	98	1	0	4	3	3	0	1	0	20000	1	400000	0	0	0	0	0	0	0	0	0	1	Trabajar	5	3	98	5	98	8	98	3
1	0	98	98	1	20	3/15/1954	6	1	2	1	2	98	3	1	1	1	1	1	98	1	0	3	1	3	0	1	0	5000	1	300000	0	0	0	0	0	0	0	0	1	0	98	5		.		.		.	3
0	1	10	1	1	0.583333	1/17/1993	3	1	1	1	3	98	2	1	1	1	1	1	98	1	0	5	3	6	0	1	0	30000	1	200000	0	0	0	0	1	0	0	0	0	1	Trabajar	8	3	98	98	98	98	98	7
0	0	98	98	2	28	7/30/1985	4	1	2	1	3	98	3	1	1	1	1	1	98	1	0	5	4	3	0	1	1	15000	1	280000	1	0	0	0	0	0	0	0	1	0	98	9	3	98	5	98	2	98	0
0	0	98	98	1	38	7/1/1976	6	0	2	6	2	98	1	4	1	0	0	0	98	1	0	5	3	3	0	1	0	20000	1	15000	1	0	0	0	0	0	0	0	1	0	98	8	3	98	2	98	13	98
0	0	98	98	1	70	12/4/1938	4	1	2	1	3	98	5	1	1	0	1	1	98	1	0	3	2	6	0	1	0	500000	0	500000	0	1	0	0	0	0	0	0	1	0	98	6	2	98	3	98	1	98	99
0	0	98	98	1	20	4/14/1972	6	1	1	1	3	98	3	1	1	1	1	1	98	1	0	3	2	3	0	2	0	750000	0	750000	0	0	0	0	0	0	0	0	1	0	98	10	98	98	98	98	98	98	99
1	1	8	1	1	41	10/20/1971	4	1	1	2	3	98	2	1	0	0	0	0	98	1	0	4	3	3	0	2	0	40000	1	580000	1	0	0	0	0	0	0	0	1	0	98	8	3	98	2	98	98	98	0
0	0	98	98	1	20	4/17/1972	3	1	1	1	3	98	2	1	0	0	1	1	98	1	0	3	3	6	0	1	0	15000	1	300000	0	0	0	0	0	0	0	0	1	0	98	8	3	98	1	98	5	98	8
0	0	98	98	1	1.5	12/7/1993	3	0	2	3	4	98	3	2	1	0	0	1	98	1	0	5	4	3	0	1	0	6000	1	500000	0	0	0	0	0	0	0	0	1	0	98	4	3	98	5	98	8	98	15
1	1	0.416667	1	1	56	4/2/1956	1	0	1	2	3	98	1	1	1	0	1	1	98	1	0	3	3	3	0	1	0	5000	1	100000	0	0	0	0	0	0	0	0	1	0	98	6	10	98	5	98	1	98	99
0	0	98	98	1	11	7/29/1986	3	1	1	1	3	98	4	1	1	1	1	1	98	1	1	5	2	6	0	1	0	15000	1	22000	0	0	1	0	0	0	0	0	0	1	Estudiar	10	98	98	98	98	98	98	20
1	1	3	1	1	11	1/20/1984	3	1	1	1	3	98	2	1	1	1	1	1	98	1	0	4	2	3	0	1	0	30000	1	300000	1	0	0	0	0	0	0	0	1	0	98	7	3	98	5	98	1	98	10
1	1	1	1	1	25	1/11/1978	6	1	1	1	2	98	2	1	1	1	1	1	98	1	0	2	1	3	0	1	0	10000	1	200000	1	0	1	0	0	0	0	0	1	0	98	1	5	98	3	98	2	98	0
1	1	3	1	1	50	12/5/1964	10	1	2	1	2	98	4	1	1	0	1	1	98	1	0	4	3	3	0	2	0	20000	1	500000	0	0	0	0	0	0	0	0	1	0	98	7	2	98	1	98	12	98	30
1	1	7	1	1	29.9167	5/5/1985	4	1	1	1	3	98	2	1	1	0	1	1	98	1	0	2	4	3	0	1	0	10000	1	400000	0	0	1	0	0	0	0	0	1	0	98	7	5	98	1	98	3	98	30
0	0	98	98	1	42	9/13/1973	5	1	1	1	4	98	2	1	1	1	1	1	98	1	0	3	2	0	0	1	0	20000	1	14000	0	0	0	0	0	0	0	0	1	0	98	10	98	98	98	98	98	98	5
1	0	98	98	1	10	2/6/1961	3	1	1	1	1	1	1	1	1	0	1	1	98	1	0	3	3	6	0	1	0	15000	1	300000	0	0	0								.	5	5	98	14	98	98	98	99
0	0	98	98	1	19	12/7/1996	4	1	1	5	3	98	2	3	1	0	0	0	98	0	0	0	6	3	0	1	0	7000	1	500000	0	0	0	0	0	1	0	0	0	0	98	2	5	98	98	98	98	98	0
0	0	98	98	2	21	5/30/1977	3	1	1	1	3	98	3	1	1	1	1	1	98	1	0	3	1	3	0	1	0	20000	1	400000	0	1	0	0	0	0	0	0	1	0	98	6	9	98	98	98	98	98	6
0	1	5	1	1	6	4/14/1953	1	1	1	2	3	98	1	2	0	0	1	1	98	0	0	0	3	3	0	1	0	15000	1	5000	0	0	0	0	0	0	0	0	1	0	98	4	1	98	2	98	3	98	30
0	0	98	98	1	50	2/4/1965	5	1	1	1	3	98	6	1	1	1	1	1	98	0	0	0	4	6	0	1	0	8000	1	10000	0	0	0	0	0	0	0	0	1	0	98	5	5	98	3	98	2	98
0	0	98	98	1	53	11/19/1948	3	1	1	1	2	98	2	3	1	0	0	1	98	1	0	2	2	3	0	1	0	8000	1	300000	0	1	0	0	0	0	0	0	1	0	98	5	3	98	1	98	5	98	8
0	0	98	98	1	3	2/23/1951	3	1	1	5	3	98	1	1	1	0	1	1	98	0	0	0	1	0	0	1	0	35000	1	140000	0	0	0	0	0	0	0	0	1	0	98			.		.		.	0
1	1	8	1	2	42	1/27/1971	2	1	2	1	3	98	4	1	1	1	1	1	98	1	0	3	2	3	1	1	0	20000	1	1200000	0	0	0	0	0	0	1	0	0	0	98	8	3	98	1	98	5	98	99
0	0	98	98		2	12/12/1975	3	1	1	3	4	98	1	4		0	0	1	98	1	1	3	4	6	0	1	0	7000	1	7000	0	0	0	0	0	0	0	0	1	0	98	8	5	98	1	98	98	98	0
1	0	98	98	1	44	1/6/1971	5			1	3	98	3	1	1	1	1	1	98	1	0	4	4	6	0	1	0	600000	0	700000	1	0	1	1	0	0	0	0	0	0	98	10	98	98	98	98	98	98	30
1	1	4	1	1	2	4/11/1967	9	0	4	1	3	98	6	1	1	1	1	1	98	1	0	3	2	6	0	1	0	15000	1	700000	1	0	0	0	0	0	0	0	1	0	98	10	98	98	98	98	98	98	0
1	1	6	2	1	14	2/10/1974	4	1	2	1	2	98	3	1	1	1	1	1	98	1	0	3	3	3	0	1	0	20000	1	400000	1	0	0	0	0	0	0	0	1	0	98	10	98	98	98	98	98	98
0	1	8	1	1	30	4/4/1964	2	1	1	1	3	98	2	1	1	1	1	0	98	1	0	2	3	3	1	1	0	25000	1	300000	0	0	0	0	0	0	0	1	0	0	98	10	98	98	98	98	98	98	8
0	0	98	98	1	18	2/12/1972	6	1	1	2	4	98	1	1	1	1	1	1	98	1	0	3	1	6	0	1	0	7000	1	400000	1	0	0	0	0	0	0	1	0	0	98	4	5	98	3	98	14	98	15
1	0	98	98	3	23	5/30/1969	5	1	2	2	3	98	5	1	1	0	1	1	98	1	0	3	2	6	0	1	0	200000	0	200000	1	0	0	0	0	0	0	0	1	0	98	9	3	98	2	98	5	98	99
1	0	98	98	1	45	10/28/1953	1	1	1	3	4	98	1	1	1	0	1	1	98	0	0	3	2	3	0	1	0	20000	1	200000	0	0	0	0	0	0	0	1	0	0	98	10	98	98	98	98	98	98	8
0	0	98	98	1	15	4/12/1964	2	1	2	2	3	98	1	1	1	0	1	1	98	1	0	5	3	0	0	1	0	8000	1	300000	0	0	0	0	0	0	0	0	1	0	98	9	3	98	2	98	8	98	15
1	1	2	1	1	34	12/5/1977	7	1	1	1	3	98	3	3	0	0	0	0	98	1	1	4	3	3	0	1	0	15000	1	300000	0	0	0	0	0	1	0	0	0	0	98	8	3	98	2	98	8	98	7
1	0	98	98	98	48	4/19/1966	3	1	3	6	4	98	0	5	0	0	0	1	98	1	0	5	3	0	0	1	0	10000	1	8000	0	0	0	0	1	0	0	0	0	0	98	10	98	98	98	98	98	98	20
0	0	98	98	1	29	8/4/1985	3	1	1	5	3	98	1	3	1	0	0	1	98	1	0	5	2	3	0	1	0	5000	1	10000	1	0	0	0	0	0	0	0	1	0	98	5	5	98	98	98	98	98	8
0	1	5	1	1		12/2/1981	4	1	1	2	3	98	1	1	1	1	1	1	98	0	1	3	6	3	0	1	0	6000	1	280000	1	0	0	1	0	0	0	0	0	0	98	10	98	98	98	98	98	98	5
1	1	0.666667	1	1	30	6/29/1965	2	0	2	1	1		2	1	1	0	1	1	98	0	0	3	2	0	0	1	0	6000	1	20000	0	0	0	0	0	0	0	0	1	0	98	10	98	98	98	98	98	98	99
0	1	6	1	1		11/9/1990	3	0	2	2	3	98	3	1	1	1	1	1	98	1	0	5	2	3	0	1	0	7000	1	100000	0	0	0	1	0	0	0	0	0	0	98	2	1	98	8	98	98	98	0
1	1	3	2	1	15	11/11/1969	5	1	1	1	2	98	3	2	1	0	0	1	98	0	0	0	2	3	0	1	0	400000	0	300000	0	0	0	0	0	0	0	0	1	0	98	10	98	98	98	98	98	98	0
1	1	20	2	1	25	11/4/1974	1	0	1	5	3	98	5	2	1	1	1	1	98	1	0	4	6	0	0	1	0	15000	1	10000	0	0	0	0	0	0	0	1	0	0	98	10	98	98	98	98	98	98	8
1	1	7	1	2	30	6/30/1953	7	1	2	1	2	98	4	1	1	1	1	1	98	1	0	3	3	4	0	1	0	20000	1	1500000	0	0	0	0	0	0	0	0	1	0	98	10	98	98	98	98	98	98	0
0	0	98	98	1	9	12/14/1967	3	1	1	2	3	98	1	1	1	1	1	1	98	1	0	3	2	3	0	1	0	8000	1	100000	0	0	0	0	0	0	0	0	1	0	98	7	1	98	3	98	5	98	3
0	0	98	98	1	44	1/7/1963	1	1	1	6	4	98	0	5	0	0	0	0	98	1	0	4	3	3	0	1	1	15000	1	150000	0	0	0	0	0	0	0	0	1	0	98	9	9	98	10	98	98	98	99
1	1	4	1	1	35	7/2/1973	2	1	1	2	3	98	1	1	1	1	1	1	98	1	0	3	3	3	0	1	0	10000	1	250000	0	0	0	0	0	1	0	0	0	0	98	5	3	98	1	98	5	98	15
0	1	9	1	1	20	12/5/1981	6	1	2	1	1	1	3	1	1	1	1	1	98	1	0	2	2	3	0	1	0	10000	1	250000	1	0	0	0	0	0	0	0	1	0	98	8	15	Negocio Propio	5	98	98	98	5
0	0	98	98	2	40	6/9/1964	5	0	2	4	3	98	4	1	1	1	1	1	98	1	0	0	3	3	0	1	0	15000	1	590000	0	0	0	0	0	0	0	0	1	0	98	9	3	98	2	98	9	98	6
0	0	98	98	1	37	6/23/1977	3	1	1	1	3	98	3	1	1	1	1	1	98	1	0	3	2	3	0	1	0	15000	1	20000	1	0	0	1	0	0	0	0	0	0	98	7	5	98	1	98	2	98	0
0	1	12	1	1	58	2/25/1957	3	1	1	2	3	98	1	1	1	0	1	1	98	0	0	3	3	6	0	1	0	7000	1	450000	0	0	0	0	0	0	0	0	1	0	98	6	3	98	5	98	8	98	30
0	0	98	98	1	47	6/19/1960	5	0		1	3	98	2	1	1	1	1	1	98	0	0	0	3	0	0	1	1	15000	1	420000	0	0	0	0	0	0	0	0	1	0	98	5	5	98	3	98	13	98	99
0	0	98	98	1	47	9/16/1968	4	0	2	1	3	98	3	1	1	1	1	1	98	1	0	2	3	3	0	1	0	300000	0	350000	0	0	0	0	0	0	0	0	0	1	Póliza Colpensiones	7	1	98	3	98	5	98	30
1	1	13	1	2	25	8/19/1974	8	1	1	1	3	98	4	1	1	1	1	1	98	0	0	3	2	3	1	2	0	23000	1	644000	1	0	0	0	0	0	1	0	0	0	98	10	98	98	98	98	98	98	0
0	1	15	1	1	40	29jan1949	4	1	2	4	3	98	2	1	1	1	1	1	98	1	0	3	3	3	0	1	0	15000	1	600000	0	1	0	0	0	0	0	0	1	0	98	8	5	98	3	98	1	98
0	1	16	1	1	16	4/3/1944	2	1	1	6	2	98	1	1	1	0	1	1	98	1	0	4	4	3	0	1	0	15000	1	15000	0	1	0	0	0	0	0	0	1	0	98	10	98	98	98	98	98	98	0
1	1	10	1	1	45	5/28/1959	2	1	2	2	3	98	2	1	1	1	1	0	98	1	0	3	3	0	0	1	0	20000	1	200000	0	0	0	0	0	0	0	0	1	0	98	1	2	98	5	98	98	98	0
0	0	98	98	1	14	2/16/1952	1	1	1	5	3	98	1	1	1	0	1	1	98	1	0	3	3	0	0	1	0	20000	1	250000	0	0	0	0	0	0	0	0	1	0	98	7	3	98	98	98	98	98	0
0	0	98	98	1	32	.	3	0	1	1	4	98	2	1	1	1	1	1	98	1	0	3	1	3	0	1	0	150000	0	120000	0	0	0	0	0	0	0	0	1	0	98	7	2	98	1	98	5	98	8
0	0	98	98	1	50	1/10/1950	1	1	1	5	3	98	1	5	0	0	0	0	98	1	0	5	2	4	0	1	0	10000	1	200000	0	0	0	0	0	0	0	0	1	0	98	8	3	98	2	98	98	98	0
0	0	98	98	1	60	.	2	1	1	1	2	98	4	3	0	0	0	0	98	1	0	3	3	3	0	1	0	4000	1	0	0	0	0	0	0	0	0	0	1	0	98	10	98	98	98	98	98	98	0
1	1	6		1	14	10/8/1990	2	1	1	1	3	98	1	1	1	1	1	1	98	1	0	3	2	0	0	1	0	17000	1	320000	0	0	0	0	0	0	0	0	1	0	98	5	8	98	3	98	5	98	99
0	0	98	98	1	40	10/8/1974	1	1	1	6	4	98	0	5	0	0	0	0	98	1	0	4	1	0	0	1	1	17000	1	11000	0	0	0	0	0	0	0	0	1	0	98	2	9	98	10	98	7	98	0
1	1	2	2	1	33	6/24/1981	4	1	1	1	3	98	1	1	1	0	1	0	98	1	0	5	3	3	0	1	0	8000	1	120000	0	0	0	0	0	0	0	0	1	0	98	10	98	98	98	98	98	98	99
0	0	98	98	1	45	1/16/1942	4	1	2	1	2	98	2	1	1	1	1		98	0	0	0	1	3	0	1	0	15000	1	350000	0	0	0	0	0	0	0	0	1	0	98	8	5	98	3	98	98	98	15
0	0	98	98	1	40	3/23/1955	5	1	2	1	3	98	3	1	1	1	1	1	98	1	0	3	3	0	0	1	0	10000	1	350000	0	0	0	0	0	0	0	0	1	0	98	10	98	98	98	98	98	98	99
1	1		2	1	28	9/24/1987	10	1	2	2	3	98	1	1	1	0	1	1	98	1	0	3	2	6	0	1	0	650000	0	650000	0	0	0	0	0	0	0	0	1	0	98	10	98	98	98	98	98	98	7
1	0	98	98	1	42	9/7/1972	1	1	1	6	4	98	0	5	0	0	0	0	98	1	0	5	3	3	0	1	0	10000	1	150000	0	0	0	0	0	0	0	0	1	0	98	2	3	98	5	98	2	98	0
0	1	7	1	1	18	11/12/1977	5	1	2	1	1		3	1	1	1	1	1	98	1	0	5	2	3	1	2	0	616000	0	600000	0	0	0	0	0	0	1	0	0	0	98	9		.		.		.	99
1	1	20	2	2	45	6/10/1930	5	1	3	1	2	98	5	1	1	1	1	1	98	1	0	0	3	3	0	1	0	10000	1	500000	0	1	0	0	0	0	0	0	1	0	98	9	1	98	11	98	13	98	15
1	0	98	98	1	40	8/10/1947	1	1	1	5	3	98	1	1	1	0	1	1	98	1	0	3	2	6	0	1	0	20000	1	18000	0	1	0	0	0	0	0	0	1	0	98	8	3	98	98	98	98	98	3
0	1	1	2	1	17	4/24/1997	4	0	2	4	3	98	3	1	1	1	1	1	98	1	1	5	3	3	0	1	0	25000	1	600000	0	0	0	0	0	0	0	0	1	0	98	9	8	98	15	Bienestar para la familia	98	98	7
0	0	98	98	1	50	8/14/1964	2	1	2	2	3	98	5	1	1	0	1	1	98	1	0	3	2	6	0	1	0	150000	0	150000	0	0	0	0	0	0	0	0	1	0	98	7	3	98	2	98	1	98	99
0	0	98	98	1		7/6/1993	3	1	2	1	3	98	2	1	1	1	1	1	98	1	0	5	4	6	0	1	1	6000	1	3000	0	0	0	0	0	0	0	0	1	0	98	7	3	98	2	98	8	98	0
0	0	98	98	1	45	10/29/1962	3	0	2	1	4	98	4	1	1	1	1	1	98	1	0	5	3	3	0	1	1	15000	1	600000	0	0	0	0	0	0	0	0	1	0	98	6	15	Tener una mejor forma de vida	1	98	2	98	99
0	1	9	1	1	19	7/29/1985	2	1	1	1	4	98	2	1	1	1	1	1	98	1	0	3	2	6	0	1	0	20000	1	200000	0	0	0	0	0	0	0	0	1	0	98	5	8	98	1	98	2	98	0
0	1	3	1	1	18	7/27/1985	6	1	2	1	3	98	2	1	1	1	1	0	98	1	0	3	2	3	0	1	0	27000	1	600000	0	0	0	0	0	0	0	0	1	0	98	5	3	98	98	98	98	98	0
1	1	3	1	1	21	7/15/1994	1	1	1	2	3	98	1	1	1	0	1	1	98	1	0	4	3	3	0		0	0	0	200000	0	0	0	0	0	0	0	0	1	0	98	7	3	98	5	98	1	98	30
0	0	98	98	1	66	4/5/1940	1	1	1	1	2	98	3	1	1	1	1	1	98	0	0	3	2	3	0	1	0	15000	1	10000	0	1	0	0	0	0	0	0	1	0	98	9	2	98	98	98	98	98	18
0	1	0.33	2	1	42	3/27/1973	7	1	1	1	3	98	4	1	1	1	1	1	98	1	0	4	2	0	0	1	0	11000	1	530000	0	0	0	0	1	0	0	0	0	0	98	6	3	98	2	98	8	98	30
0	1	1.5	2	3	7	4/5/1968	4	1	1	4	3	98	3	1	1	1	1	1	98	1	0	3	2	3	0	1	0	15000	1	350000	0	0	1	0	1	1	0	0	0	0	98	3	3	98	98	98	98	98	99
0	0	98	98		53	9/25/1961	1	1	1	1	2	98	3	1	1	1	1	1	98	1	0	4	3	3	0	1	0	12000	1	200000	0	0	0	0	0	0	0	0	1	0	98	10	98	98	98	98	98	98	0
1	0	98	98			4/2/1956	4	1	2	1	3	98	3	1	1	0	1	1	98	1	0	3	3	0	0	1	0	20000	1	30000	0	0	0	0	0	0	0	0	1	0	98	10	98	98	98	98	98	98	0
0	0	98	98	2	40	2/17/1945	3	1	2	1	2	98	5	1	1	1	1	1	98	1	0	3	3	3	0	1	0	20000	1	250000	0	1	0	0	0	0	0	0	1	0	98	10	98	98	98	98	98	98	15
0	0	98	98	1	44	11/13/1970	6	1	2	6	4	98	1	4	0	0	0	1	98	1	0	3	3	3	0	1	0	20000	1	15000	1	0	0	0	0	0	0	0	1	0	98	10	98	98	98	98	98	98	0
1	1	7	1	2	32	5/1/1982	6	1	1	1	3	98	2	1	1	1	1	1	98	1	0	3	2	3	0	1	0	25000	1	700000	0	0	0	0	0	0	0	0	1	0	98	10	98	98	98	98	98	98	0
1	1	6	1	1	54	12/1/1960	3	1	1	1	3	98	3	1	1	1	1	1	98	1	0	2	3	3	0	1	0	5000	1	250000	0	0	0	0	0	0	0	1	0	0	98	10	98	98	98	98	98	98	7
0	1	2	1	1	20	8/14/1979	4	1	1	1	3	98	4	1	1	0	1	1	98	1	0	3	4	0	1	1	0	20600	1	600000	1	0	0	0	0	0	0	0	1	0	98	10	98	98	98	98	98	98	99
0	0	98	98	1	58.3333	9/20/1957	3	1	1	4	4	98	2	1	1	1	1	1	98	1	0	3	4	6	0	1	0	10000	1	70000	1	0	0	0	0	0	0	0	1	0	98	5	5	98	2	98	98	98	1
0	0	98	98	2	40	5/7/1945	4	1	2	1	3	98	2	1	1	1	1	1	98	1	0	0	1	3	0	1		18500	1	400000	0	1	0	0	0	0	0	0	1	0	98	8	3	98	1	98	2	98	30
0	1	2	1	1	20	8/26/1994	8	0	3	1	3	98	4	3	1	1	0	1	98	1	0	4	2	3	0	1	0	50000	1	50000	0	0	0	0	0	0	0	1	0	0	98	7		.		.		.	7
0	1	6	2		11	3/16/1986	3	1	1	3	4	98	1	2	0	0	0	0	98	1	0	3	2	6	0	1	0	10000	1	10000	1	0	0	0	0	0	0	0	1	0	98	4		.		.		.	20
1	1	9	2	1	40	5/3/1957	3	1	1	1	3	98	1	1	1	0	1	1	98	1	0	3	3	3	0	1	0	8000	1	6000	0	0	0	0	0	0	0	0	1	0	98	8	1	98	3	98	5	98	8
1	1	7	1	1	46	8/17/1967	2	0	1	1	2	98	3	1	1	1	1	1	98	1	0	2	1	3	0	1	0	7000	1	250000	0	0	0	0	1	0	0	0	0	0	98	6	2	98	98	98	98	98	7
1	0	98	98	1	20	6/23/1967	12	1	2	1	3	98	4	1	1	1	1	1	98	1	0	2	3	6	0	1	0	40000	1	350000	0	0	0	0	0	0	0	0	0	1	Trabajar	10	98	98	98	98	98	98	3
1	1	15	1	1	28	8/13/1982	11	1	3	6	2	98	2	1	1	0	1	1	98	1	0	2	1	3	0	1	0	10000	1	500000	1	0	0	0	0	0	0	0	1	0	98	5	5	98	15	Estabilidad Económica	98	98	7
1	0	98	98	2	44	12/10/1949	4	1	1	1	3	98	5	1	1	1	1	1	98	1	0	2	2	3	0	1	0	200000	0	200000	0	0	0	0	0	0	0	0	1	0	98	7	3	98	5	98	14	98	5
1	1	15	2	1	45	6/21/1970	3	1	1	1	3	98	2	1	1	0	1	1	98	1	0	2	4	3	0	1	0	6000	1	7000	0	0	0	0	0	0	0	0	1	0	98	6	3	98	5	98	14	98	12
0	0	98	98	1	50	5/30/1967	3	1	2	1	3	98	4	1	1	1	1	1	98	1	0	3	1	3	0	1	0	50000	0	20000	0	0	0	0	0	0	0	0	1	0	98	10	98	98	98	98	98	98	0
1	1	10	1	1	12	4/4/1983	3	1	1	1	3	98	2	1	1	1	1	1	98	1	0	4	2	3	0	1	0	15000	1	350000	0	0	0	0	0	0	0	0	1	0	98	5	3	98	8	98	13	98	99
0	1	2	1	2	35	3/12/1980	6	1	2	1	3	98	1	1	1	1	1	1	98	1	0	5	2	3	0	1	0	6000	1	250000	0	0	0	0	0	0	0	1	0	0	98	3	3	98	2	98	7	98	15
1	1	9	1	1	25	9/16/1989	4	1	1	6	2	98	1	1	0	0	1	1	98	1	0	3	2	0	0	1	0	18000	1	12000	0	0	0	0	0	0	0	0	1	0	98	8	5	98	1	98	15	Arreglar la casa	0
0	0	98	98	1	12	6/3/1985	3	1	1	2	3	98	1	1	1	1	1	0	98	1	0	4	2	3	0	1	0	14000	1	300000	1	0	0	0	0	0	0	1	0	0	98	1	5	98	3	98	98	98	5
0	0	98	98	1	5	10/4/1958	11	1	1	6	2	98	3	3	1	0	0	1	98	0	0	0	2	3	0	1	0	8000	1	250000	0	0	1	0	0	0	0	0	1	0	98	7	3	98	2	98	15	Negocio Propio	15
1	0	98	98	1	35	11/26/1964	1	1	1	2	3	98	2	1	1	1	1	1	98	1	0	3	4	3	0	1	0	8000	1	400000	0	0	0	0	0	0	0	0	1	0	98		3	98	15	Pensión	98	98	15
1	1	7	1	2	40	9/27/1962	2	1	2	1	3	98	5	1	1	0	1	1	98	1	0	5	2	3	0	1	0	12000	1	12000	0	0	0	0	0	0	0	0	1	0	98	3	3	98	15	Electrodomésticos	98	98	0
0	0	98	98	2	43	10/2/1971	6	1	2	1	2	98	5	1	1	0	1	1	98	1	0	2	3	3	0	1	0	12000	1	20000	0	0	0	0	0	0	0	0	0	1	Dios	10	98	98	98	98	98	98	8
0	1	15	1	3	67	4/14/1947	6	1	2	5	3	98	3	1	1	0	1	1	98	1	0	3	2	6	0	1	0	800000	0	800000	0	0	0	0	0	0	0	0	1	0	98	10	98	98	98	98	98	98	99
1	1	7	1	1	29	11/4/1985	5	1	2	1	4	98	2	1	1	1	1	1	98	1	0	5	3	3	0	1	0	35000	1	500000	0	0	0	0	0	0	0	0	1	0	98	6	8	98	5	98	98	98	15
0	0	98	98	1	33	10/16/1981	3	1	1	1	2	98	2	1	1	0	1	1	98	1	0	3	3	6	0	1	0	10000	1	200000	0	0	0	0	0	0	0	0	1	0	98	10	98	98	98	98	98	98	0
1	0	98	98	1	30	10/31/1984	5	1	1	1	4	98	3	1	1	0	1	1	98	1	0	5	3	3	0	1	0	25000	1	20000	0	0	0	0	0	0	0	0	1	0	98	9	3	98	5	98	98	98	3
0	0	98	98	1	10	10/21/1976	5	1	2	1	3	98	2	1	1	1	1		98	1	0	5	2	3	0	1	0	20000	1	600000	1	0	0	0	0	0	0	0	1	0	98	7	5	98	3	98	2	98	0
0	0	98	98	1	5	3/21/1961	2	1	1	1	3	98	1	1	1	0	1	1	98	1	0	3	3	3	0	1	0	3000	1	400000	0	0	0	0	0	0	0	0	1	0	98	5	3	98	5	98	14	98
1	1	10	1	1	13	12/8/1968	7	1	1	1	3	98	3	1	1	1	1	1	98	1	0	3	2	3	0	1	0	15000	1	500000	1	0	0	0	1	1	0	0	0	0	98	2	3	98	5	98	98	98	99
0	0	98	98	1	61	7/7/1953	9	1	3	1	3	98	3	1	1	1	1	1	98	1	0	3	2	6	0	1	0	200000	0	200000	1	0	0	0	0	0	0	0	1	0	98	10	98	98	98	98	98	98	99
0	1	0.5	1	1	36	10/6/1975	5	1	1				2	1	1	0	1	1	98	1	0	2	4	3	0	1	0	12000	1	250000	0	0	0	0	0	0	0	0	1	0	98	6	1	98	2	98	4	98	0
1	0	98	98	1	4	5/27/1950	2	1	2	1	3	98	2	1	1	1	1	1	98	1	0	3	2	3	0	1	0	6000	1	150000	0	0	0	0	0	0	0	0	1	0	98	3	5	98	3	98	2	98	7
0	0	98	98	3	53	3/21/1962	1	1	1	2	3	98	1	1	1		1	1	98	1	0	2	2	3	0	1	0	10000	1	10000	0	0	0	0	0	0	0	0	1	0	98	5	3	98	98	98	98	98	0
0	1	17	1	2	17	12/7/1997	10	1	7	1	4	98	3	1	1	1	1	1	98	1	0	5	3	6	0	1	0	20000	1	20000	0	0	0	0	0	0	0	0	1	0	98	10	98	98	98	98	98	98	0
0	0	98	98	1	56	6/23/1959	2	1	2	1	4	98	4	1	1	0	1	1	98	1	0	2	4	6	0	1	0	20000	1	300000	0	0	0	0	0	0	0	0	1	0	98	5	5	98	1	98	8	98	20
0	1	11	1	1	18	7/11/1982	3	0	2	1	1	1	2	1	1	1	1	1	98	0	0	0	3	3	0	1	0	100000	0	200000	0	0	0	0	0	0	0	0	1	0	98	4	1	98	2	98	13	98	4
0	0	98	98	1	37	1/6/1977	3	1	1	1	3	98	2	1	1	1	1	1	98	0	0	3	3	3	0	1	0	12000	1	400000	0	0	0	0	0	0	0	1	0	0	98	8	5	98	98	98	98	98	20
0	0	98	98	2	16	8/6/1983	4	1	2	2	3	98	4	1	1	1	1	1	98	1	0	3	3	3	0	1	0	20000	1	600000	1	0	0	0	0	0	0	0	1	0	98	10	98	98	98	98	98	98	0
1	1	5	2	1	40	.	6	1	2	1	4	98	2	1	1	1	1	1	98	0	0	3	2	3	0	1	0	12000	1	600000	1	0	0	0	0	0	0	0	0	1	Busca Ayudas	2	3	98	98	98	98	98	7
1	0	98	98	1	35	1/26/1980	4	1	1	1	3	98	2	2	1	0	0	1	98	1	0	4	3	3	0	1	0	30000	1	280000	0	0	0	0	0	0	0	0	1	0	98	8	5	98	15	Ayuda del Gobierno	7	98	4
0	0	98	98	1	4	9/22/1984	2	1	2	5	3	98	1	1	1	1	1	1	98	1	0	4	2	6	0	2	0	30000	1	600000	0	0	0	0	0	0	0	0	1	0	98			.		.		.	2
1	1	8	1	1	24	9/26/1992	2	1	1	1	2	98	2	1	1	1	1	1	98	1	0	3	1	3	0	1	0	10000	1	400000	1	0	0	0	0	1	0	0	0	0	98	5	5	98	8	98	9	98	99
1	1	24	1	1	40	2/3/1973	5	1	2	1	3	98	1	1	1	0	1	1	98	1	0	3	2	3	0	1	0	150000	0	600000	1	0	0	0	0	0	0	0	1	0	98	10	98	98	98	98	98	98	0
1	1	13	1	1	57	7/28/1958	8	0	3	1	3	98	4	1	1	1	1	1	98	1	0	4	3	3	0	1	0	7000	1	800000	1	0	0	1	0	0	0	0	0	0	98	8	2	98	3	98	8	98	7
0	0	98	98	1	63	4/7/1952	1	1	1	3	4	98	0	5	0	0	0	0	98	0	0	3	1	6	0	1	1	3000	1	3000	0	0	0	0	0	0	0	0	1	0	98	3	1	98	98	98	98	98	30
1	1	7	1	1	40	7/29/1941	2	1	1	3	2	98	2	5	1	0	0	1	98	1	0	3	2	3	0	2	0	15000	1	200000	0	1	0	0	0	0	0	0	1	0	98	10	98	98	98	98	98	98	20
0	1	10	2	1	36	8/22/1977	2	1	1	1	3	98	2	1	1	1	1	1	98	1	0	2	2	0	0	1	0	7000	1	8000	0	0	0	0	0	0	0	0	1	0	98	1	3	98	2	98	1	98	99
0	0	98	98	1	15	10/9/1973	3	1	1	2	3	98	4	1	1	1	1	1	98	1	0	4	3	3	0	1	0	20000	1	15000	0	0	0	0	1	0	0	0	0	0	98	7	3	98	5	98	12	98	8
0	0	98	98	1	38	4/3/1977	4	1	2	1	3	98	5	1	1	1	1	1	98	1	0	5	3	3	0	1	0	25000	1	600000	0	0	0	0	0	1	0	0	0	0	98	10	98	98	98	98	98	98	20
0	0	98	98	3	16	4/19/1998	5	0	5	1	3	98	2	1	1	0	1	1	98	0	0	3	3	3	0	1	0	30000	1	20000	0	0	0	0	0	0	0	0	1	0	98	10	98	98	98	98	98	98	0
1	1	0.166667	1	1	5	9/28/1978	6	1	1	1	3	98	6	1	1	0	1	1	98	1	0	4	6	3	0	1	0	480000	0	480000	1	0	0	0	0	0	0	0	1	0	98	7	3	98	2	98	13	98	99
1	1	7	1	3	47	5/3/1968	3	1	1	1	2	98	3	1	1	1	1	1	98	1	0	5	2	3	0	2	0	25000	1	490000	0	0	0	0	0	0	0	0	1	0	98	5	5	98	3	98	2	98	10
0	0	98	98	1	70	5/19/1937	5			6	2	98	3	3	0	0	0	1	98	1	0	5	2	3	0	1	0	20000	1	600000	0	1	0	0	0	0	0	0	1	0	98	6	2	98	5	98	98	98	8
0	0	98	98	1	41	4/2/1974	3	1	1	3	2	98	3	1	1	1	1	1	98	1	0	2	3	3	0	1	0	15000	1	10000	0	0	0	0	0	0	0	0	1	0	98	9	5	98	3	98	98	98	0
0	0	98	98	1	16	11/28/1965	3	1	3	1	4	98	3	2	1	0	0	1	98	1	0	2	2	3	0	1	0	6000	1	15000	0	0	1	0	0	0	0	0	1	0	98	9	3	98	5	98	8	98	0
0	1	5	1	1	17	11/25/1997	3	1	2	1	1	0	2	1	1	0	1	0	98	1	1	5	3	3	0	1	0	15000	1	450000	0	1	0	0	0	0	0	0	1	0	98	6	5	98	98	98	98	98	5
0	0	98	98		8	10/25/1987	3	1	1	1	3	98	3	1	1	0	1	1	98	1	0	2	2	6	0	2	0	40000	1	30000	0	0	0	0	0	0	0	0	1	0	98	10	98	98	98	98	98	98	0
0	0	98	98	1	10	3/9/1990	2	1	1	2	3	98	2	1	1	1	1	1	98	1	0	4	3	3	0	1	0	10000	1	250000	0	0	0	0	0	0	0	0	1	0	98	6	3	98	5	98	1	98	30
0	0	98	98	2	42	8/25/1972	6	1	2	1	3	98	3	1	1	1	1	1	98	1	0		3	3	0	1	0	2000	1	600000	0	0	0	0	1	0	0	0	0	0	98	10	98	98	98	98	98	98	0
0	1	8	1	1	26	.	4	1	1	1	3	98	3	1	1	1	1	1	98	1	0	4	3	4	0	1	0	12000	1	300000	0	0	0	0	0	0	0	0	1	0	98	10	98	98	98	98	98	98	99
1	1	14	1	1	43	9/12/1970	4	1	3	5	4	98	2	1	1	1	1	1	98	1	0	5	3	0	0	1	0	20000	1	400000	0	0	0	0	1	1	0	0	0	0	98	8	3	98	1	98	5	98	1
1	1	3	1	1	32	11/22/1983	5	1	1	1	3	98	3	3	0	0	0	1	98	1	0	2	3	3	0	1	0	15000	1	350000	1	0	0	0	1	0	0	0	0	0	98	7	3	98	5	98	98	98	0
1	1	8	1	1	35	1/2/1944	4	1	1	1	2	98	4	1	1	1	1	1	98	1	0	1	1	3	0	1	0	30000	1	30000	0	1	1	0	0	0	0	0	1	0	98	1	2	98	1	98	5	98	99
0	0	98	98	1	50	2/16/1950	2	0	2	1	2	98	1		1	1	1	1	98	0	0	0	2	3	0	1	0	4000	1	4000	0	0	0	0	0	0	0	0	1	0	98	1	1	98	5	98	98	98	7
0	0	98	98	2	38.3333	2/23/1977	3	1	1	5	3	98	1	1	1	1	1	1	98	1	0	2	3	6	0	1	0	10000	1	8000	0	0	0	1	0	0	0	0	0	0	98	10	98	98	98	98	98	98	8
1	1	3	1	1	38	5/14/1976	6	1	2	1	1	0	3	1	1	0	1	1	98	1	0	2	1	0	0	1	0	25000	0	600000	0	1	0	0	0	0	0	0	1	0	98	3	5	98	3	98	13	98	8
0	0	98	98	1	25	12/20/1967	1	1	1	5	3	98	1	1	1	0	1	1	98	1	0	3	1	6	0	1	0	15000	1	450000	0	0	0	0	0	0	0	0	1	0	98	10	98	98	98	98	98	98	0
1	0	98	98	1	52	9/20/1962	1	1	1	5	3	98	1	1	1	1	1	1	98	0	0	0	3	6	0	1	0	20000	1	15000	0	0	0	0	0	0	0	0	1	0	98	9	1	98	3	98	98	98	0
0	0	98	98	1	4	2/3/1983	4	0	2	1	3	98	2	1	1	1	1	1	98	1	0	4	2	3	0	1	0	15000	1	650000	0	0	0	0	0	0	0	1	0	0	98	3	2	98	3	98	8	98	8
0	1	6	2	3	20	4/12/1990	3	1	2	1	3	98	5	1	1	1	1	1	98	1	0	2	3	0	0	1	0	18000	1	200000	0	1	0	0	0	0	0	0	1	0	98	5	5	98	3	98	8	98	0
0	1	1	1	1	8	7/9/1993	8	0	2	1	3	98	2	1	1	1	1	1	98	1	0	5	1	0	0	1	0	10000	1	300000	0	0	0	0	0	0	0	0	1	0	98	8	5	98	98	98	98	98	0
1	1	6	1	1	40	5/27/1940	1	1	1	1	2	98	3	4	1	0	0	1	98	1	0	3	4	4	0	1	0	15000	1	400000	0	0	0	0	0	0	0	0	1	0	98	10	98	98	98	98	98	98	0
0	1	6	1	1	20	11/9/1986	4	1	2	1	1	0	2	1	1	1	1	1	98	1	0	4	3	6	0	1	0	2000	1	400000	0	0	0	0	0	0	0	0	1	0	98	8	5	98	98	98	98	98	0
0	0	98	98	1	9	11/14/1986	7	1	1	1	3	98	4	1	1	1	1	1	98	1	0	4	3	3	0	1	0	15000	1	500000	0	0	0	0	0	0	0	1	0	0	98	2	2	98	3	98	8	98	20
1	1	2	1	1	23	5/5/1972	3	1	1	1	3	98	4	1	1	0	1	0	98	1	0	2	3	3	0	1	0	15000	1	250000	0	0	0	0	0	0	0	0	1	0	98	10	98	98	98	98	98	98	0
0	0	98	98	1	20	6/30/1995	2	1	1	2	3	98	1	3	0	0	1	1	98	1	0	5	2	3	0	1	0	10000	1	110000	1	0	0	0	0	0	0	0	1	0	98	10	98	98	98	98	98	98	0
1	0	98	98	1	23	8/31/1977	5	1	1	3	3	98	3	2	1	0	0	0	98	1	0	5	3	3	0	1	0	12000	1	350000	1	0	0	0	0	1	0	0	0	0	98	4	3	98	1	98	98	98	99
0	0	98	98	2	40	8/7/1940	2	0	1	1	4	98	4	1	1	1	1	1	98	0	0	0	3	3	0	1	0	3000	1	3000	0	1	0	0	0	0	0	0	1	0	98	8	2	98	3	98	98	98	0
0	1	4	2	1	25	5/13/1971	4	1	1	1	4	98	3	1	1	1	1	1	98	1	0	2	2	3	0	1	0	13000	1	10000	0	0	0	0	0	0	0	0	1	0	98	8	3	98	1	98	98	98	5
0	1	5	1	1	29	4/9/1986	11	0	3	1	2	98	5	1	1	1	1	1	98	1	0	5	2	3	0	1	0	15000	1	500000	0	0	0	0	1	0	0	0	0	0	98	8	5	98	8	98	98	98	7
1	1	2	2	1	23	8/26/1974	6	1	3	3	2	98	2	2	1	0	0	0	98	1	0	3	1	3	0	1	0	10000	1	150000	1	0	0	0	0	0	0	0	1	0	98	7	2	98	8	98	3	98	8
1	1	10	1	1	54	2/11/1961	6	1	1	1	3	98	2	1	1	0	1	1	98	0	0	0	1	3	0	1	0	10000	1	300000	0	0	0	0	0	0	0	0	1	0	98	1	2	98	5	98	3	98	0
0	0	98	98	1	22	9/7/1970	6	1	1	1	1	1	2	1	1	1	1	1	98	0	0	3	3	3	0	1	0	30000	1	120000	0	0	0	0	0	0	0	0	1	0	98	10	98	98	98	98	98	98	0
1	1	6	1	2	40	7/15/1975	2	1	1	1	3	98	5	1	1	1	1	1	98	0	0	3	2	3	0	1	0	400000	0	300000	0	0	0	0	0	0	0	0	1	0	98	6	3	98	5	98	98	98	0
1	0	98	98	1	52	9/5/1962	4	1	2	1	4	98	3	1	1	1	1	1	98	0	0	3	3	3	0	1	0	20000	1	15000	0	1	0	0	0	0	0	0	1	0	98	5	3	98	5	98	1	98	7
0	1	8	1	1	11	10/20/1960	3	1	2	1	1	0	2	1	1	1	1	1	98	0	0	0	4	6	0	1	0	10000	1	10000	0	0	0	0	0	0	0	0	1	0	98	7	3	98	2	98	1	98	20
0	0	98	98	1	26	12/7/1988	6	1	1	1	2	98	1	1	1	1	1	1	98	1	0	5	2	3	0	1	0	8000	1	200000	1	0	0	0	0	0	0	0	1	0	98	8	5	98	3	98	2	98	0
1	0	98	98	1	41	9/7/1973	6	1	1	1	3	98	3	1	1	0	1	1	98	1	0	5	2	6	0	1	0	20000	1	20000	0	0	0	0	0	0	0	0	1	0	98	10	98	98	98	98	98	98	0
0	0	98	98	1	39	3/21/1975	2	1	1	1	3	98	4	1	1	1	1	1	98	1	0	3	1	3	0	1	0	15000	1	250000	1	0	0	0	0	0	0	0	1	0	98	7	1	98	3	98	14	98	15
0	0	98	98	1	18	3/6/1969	4	1	2	4	3	98	3	1	1	1	1	1	98	1	1	4	4	6	0	1	0	10000	1	500000	0	0	0	0	0	0	0	0	0	1	Trabajar	10	98	98	98	98	98	98	15
0	1	2	1	1	30	4/28/1957	1	1	1	2	3	98	1	1	1	0	1	1	98	1	0	3	3	3	0	1	0	8000	1	6000	0	0	0	0	0	0	0	0	1	0	98	5	2	98	5	98	3	98	99
0	1	1	1	1	10	1/1/1993	1	1	1	3	4	98	1	2	1	0	0	1	98	1	1	6	2	3	0	1	0	12000	1	12000	0	0	0	0	0	0	0	1	0	0	98	10	98	98	98	98	98	98	0
1	0	98	98	1	35	9/30/1953	3	1	3	1	2	98	1	1	1	1	1	1	98	1	0	2	1	3	0	1	0	7000	1	500000	0	1	0	0	0	0	0	0	1	0	98	5	5	98	2	98	98	98	0
0	0	98	98	2	51	3/26/1964	1	1	1	2	3	98	1	1	1	1	1	1	98	0	0	0	2	6	0	1	0	50000	0	50000	0	0	0	0	0	0	0	0	1	0	98	10	98	98	98	98	98	98	99
1	1	4	1	1	36	9/22/1978	2	1	2	3	4	98	1	2	1	0	0	1	98	1	0	5	2	3	0	1	0	150000	0	10000	0	0	0	0	0	0	0	0	1	0	98	10	98	98	98	98	98	98	20
1	1	10	1	1	68	4/14/1947	7	1	2	1	1	1	6	1	1	0	1	1	98	1	0	5	4	6	0	1	0	6000	1	5000	0	0	0	0	0	0	0	0	1	0	98	5	5	98	98	98	98	98	99
0	1	6	1	2	24	6/7/1990	4	0	2	4	3	98	3	1	1	0	1	1	98	1	0	4	3	3	0	1	0	6000	1	7000	0	0	0	0	0	0	0	0	1	0	98	5	3	98	5	98	1	98	5
0	1	12	1	1	20	7/17/1960	2	1	1	2	3	98	1	1	1	1	1	1	98	1	0	3	3	3	0	1	0	10000	1	300000	0	0	0	0	0	0	0	0	1	0	98	7	3	98	5	98	98	98
1	0	98	98	1	10	12/23/1961	3	1	2	1	2	98	3	1	1	1	1	1	98	0	0	0	2	3	0	1	0	10000	1	300000	0	0	0	0	0	0	0	0	1	0	98	7	1	98	5	98	13	98	9
0	0	98	98	1	60	6/12/1939	2	1	2	5	3	98	1	1	1	0	1	1	98	1	0	3	4	3	0	1	0	6000	1	200000	0	1	0	0	0	0	0	0	1	0	98	7	3	98	1	98	2	98	8
0	0	98	98	1	10	1/14/1945	1	1	1	1	4	98	2	1	1	1	1	1	98	1	0	3	2	6	0	1	0	4000	1	4000	0	1	0	0	0	0	0	0	0	1	Trabajar	10	98	98	98	98	98	98	0
1	0	98	98	1	48	3/8/1954	1	1	1	1	2	98	5	1	1	1	1	1	98	0	0	3	2	3	0	1	0	25000	1	150000	0	1	0	0	0	0	0	0	1	0	98	10	98	98	98	98	98	98	8
1	1	10	1	1	23	9/16/1968	7	1	1	3	2	98	5	2	0	0	0	1	98	0	0	0	3	3	0	1	0	10000	1	10000	0	1	0	0	0	0	0	0	1	0	98	5	3	98	5	98	2	98	15
0	0	98	98	1	28	9/16/1986	5	1	1	2	3	98	1	1	1	0	1	1	98	1	0	2	2	6	0	1	0	250000	0	250000	0	0	0	0	0	0	0	0	1	0	98	10	98	98	98	98	98	98	99
1	1	15	1	1	30	1/3/1970	4	1	1	1	3	98	2	1	1		0	1	98	0	0	3	2	3	0	1	0	20000	1	200000	1	0	0	0	0	0	0	0	1	0	98	2	6	98	2	98	98	98	0
0	0	98	98	1	30	4/5/1953	2			1	4	98	3	1	1	1	1	1	98	0	0	0	1	6	1	1	0	15000	1	15000	0	1	0	0	0	0	1	0	0	0	98	4	3	98	2	98	98	98	0
0	0	98	98	1	31	1/19/1984	4	1	2	1	3	98	3	1	1	1	1	0	98	1	0	5	3	3	0	1	0	15000	1	580000	1	0	0	0	0	0	0	0	1	0	98	6	3	98	5	98	98	98	0
1	1	6	2	1	36	1/24/1945	2	1	1	1	1	1	2	1	1	1	1	0	98	1	0	3	3	3	0	4	0	0	0	15000	0	1	0	0	0	0	0	1	0	0	98	6	1	98	5	98	14	98	30
0	0	98	98	2	9	11/28/1983	5	1	2	4	3	98	2	1	1	1	1	1	98	1	0	2	1	3	0	1	0	15000	1	300000	0	1	0	0	0	0	0	0	1	0	98	5	2	98	3	98	98	98	99
0	1	1	2	1	5	2/11/1972	4	1	1	1	4	98	3	2	0	0	0	0	98	1	0	2	4	3	0	1	0	10000	1	100000	0	0	0	0	0	0	0	0	1	0	98	10	98	98	98	98	98	98	99
1	0	98	98	1	7	11/29/1992	2	0	2	2	3	98	1	1	1	1	1	1	98	1	1	5	2	3	0	1	0	3000	1	90000	0	0	0	0	0	1	0	0	0	0	98	10	98	98	98	98	98	98	3
0	1	7	1	1	21	3/15/1994	6	1	2	1	3	98	3	1	1	1	1	1	98	1	0	5	2	3	0	1	0	30000	1	28000	0	0	0	0	0	0	0	0	1	0	98	9	3	98	8	98	14	98	20
0	0	98	98	1	54	5/14/1961	1	1	1	2	3	98	1	1	1	0	1	1	98	1	0	3	2	6	0	1	0	160000	0	160000	0	0	0	0	0	0	0	0	1	0	98	10	98	98	98	98	98	98	99
1	1	8	1	1	47	8/14/1967	2	1	1	2	3	98	1	1	1	1	1	1	98	1	0	5	3	3	0	1	0	20000	1	350000	0	0	0	0	1	0	0	0	0	0	98	7	3	98	1	98	5	98	8
0	0	98	98	1	41	10/12/1957	4	0	1	1	4	98	3	1	1	1	1	1	98	0	0	0	2	0	0	1	0	15000	1	10000	0	0	0	0	0	0	0	0	1	0	98	10	98	98	98	98	98	98	0
0	0	98	98	1	27	4/30/1987	4	1	1	1	3	98	1	1	1	0	1	1	98	1	0	2	4	3	0	1	0	18000	1	500000	1	0	0	0	0	0	0	0	1	0	98	3	5	98	98	98	98	98	8
0	0	98	98	1	31	2/9/1958	6	0	2	6	1	0	3	1	1	1	1	1	98	1	0	3	2	6	0	1	0	20000	1	50000				0	0	0	0	0	1	0	98	9		.		.		.	30
0	1	10	1	1	28	1/11/1987	3	1	1	1	3	98	2	1	1	1	1	1	98	1	0	4	2	3	0	1	0	12000	1	350000	1	0	0	0	0	0	0	0	1	0	98	5	2	98	5	98	3	98
1	1	4	1	1	23	10/28/1991	2	1	2	1	3	98	2	1	1	1	1	1	98	1	0	4	4	3	0	1	0	200000	0	350000	0	0	0	0	0	0	0	0	1	0	98	7	5	98	3	98	98	98	2
0	1	12	1	1	15	4/20/1974	7	1	2	1	3	98	1	1	1	0	1	1	98	1	0	3	3	3	0	1	0	12000	1	470000	0	0	0	0	0	0	0	0	1	0	98	7	3	98	5	98	1	98	20
0	0	98	98	1	5	12/18/1973	5	1	3	6	2	98	2	1	1	0	1	1	98	1	0	3	1	3	0	1	0	20000	1	200000	1	0	0	0	0	0	0	0	1	0	98	4	5	98	2	98	8	98	0
0	1	8	2	1	36	.	10	1	2	1	3	98	4	1	1	1	1	1	98	1	0	5	3	6	0	1	0	10000	1	10000	0	0	0	0	0	0	0	0	1	0	98	1	5	98	9	98	98	98	4
0	1	10	2	1	22	1/19/1974	6	1	1	1	3	98	3	1	1	1	1	1	98	0	0	3	2	3	0	1	0	150000	0	500000	0	0	0	0	0	0	0	0	1	0	98	4	3	98	8	98	5	98	15
0	0	98	98	1	9	3/27/1972	4	1	1	1	3	98	2	1	0	0	1	1	98	0	0	0	3	6	0	2	0	30000	1	30000	0	1	0	0	0	0	0	0	1	0	98	10	98	98	98	98	98	98	0
1	1	7	1	1	33.3333	8/20/1967	3	1	1	1	3	98	3	1	1	1	1	1	98	1	0	3	2	6	0	1	0	15000	1	10000	1	0	0	0	0	0	0	0	1	0	98	9	3	98	5	98	13	98	0
1	0	98	98	1	6	12/2/1983	1	1	1	2	3	98	1	1	1	0	1	1	98	1	1	4	2	3	0	1	0	8000	1	400000	0	0	0	0	1	0	0	0	0	0	98	10	98	98	98	98	98	98	1
0	0	98	98	1	23	6/26/1960	1	1	1	5	3	98	1	1	1	0	1	1	98	1	0	3	2	6	0	1	0	20000	1	500000	0	0	0	0	0	0	0	0	1	0	98	8	3	98	2	98	98	98	0
1	1	4	1	1	56	6/10/1959	1	1	1	5	3	98	1	1	1	0	1	1	98	1	0	2	6	4	0	1	0	40000	1	1000000	0	0	0	1	0	0	0	0	0	0	98	6	3	98	98	98	98	98	8
1	1	6	2	1	24	4/19/1990	3	1	1	1	3	98	2	1	1	0	1	1	98	1	0	3	2	3		1	0	25000	1	12000	1	0	0	0	0	0	0	0	1	0	98	10	98	98	98	98	98	98	7
0	0	98	98	1	52.4167	7/5/1955	1	0	1	4	2	98	3	1	1	1	1	1	98	0	0	0	4	3	0	1	0	14000	1	20000	0	0	0	0	0	0	0	0	1	0	98	5	15	Negocio Propio	1	98	2	98	15
0	0	98	98	1	25	2/12/1949	4	0	2	1	3	98	3	1	1	1	1	0	98	0	0	3	4	3	0	1	0	4000	1	50000	0	1	0	1	0	0	0	0	0	0	98	10	98	98	98	98	98	98	0
0	0	98	98	3	23	10/3/1991	3	1	1	2	3	98	1	1	1	1	1	1	98	1	0	5	2	6	0	1	0	300000	0	300000	0	0	0	0	0	0	0	0	1	0	98	10	98	98	98	98	98	98	99
1	1	15	1	2	20	3/22/1969	4	1	2	1	2	98	4	1	1	1	1	1	98	1	0	5	3	0	0	1	0	30000	1	600000	0	0	0	0	0	0	0	0	1	0	98	10	98	98	98	98	98	98	5
0	1	10	1	1	22	11/11/1976	4	1	2	1	1	0	2	1	1	1	1	1	98	1	0	5	3	6	0	1	0	15000	1	300000	0	0	0	0	0	0	0	0	1	0	98	5	5	98	3	98	2	98	15
0	0	98	98	1	17	1/11/1977	6	1	1	1	3	98	4	1	1	1	1	1	98	1	0	3	3	0	0	1	0	9000	1	20000	0	0	0	0	0	0	0	0	1	0	98	10	98	98	98	98	98	98	15
0	1	12	1	1	29	5/7/1979	2	0	2	1	1	1	1	1	1	1	1	1	98	1	0	4	2	3	0	1	0	10000	1	250000	0	1	0	0	0	0	0	1	0	0	98	5	2	98	5	98	98	98	15
0	0	98	98	1	62	8/15/1952	5	1	3	5	4	98	4	1	1	0	1	1	98	1	0	3	2	3	1	1	0	9000	1	10000	0	1	0	0	0	0	0	0	1	0	98	7	3	98	5	98	98	98	8
1	1	7	1	1	28	10/4/1983	3	1	2	4	3	98	2	1	1	0	1	1	98	1	0	5	4	3	0	1	0	20000	1	500000	0	0	0	0	0	0	0	0	1	0	98	7	2	98	3	98	5	98	3
0	0	98	98	1	67	2/12/1939	2	1	1	1	1		2	1	1	1	1	1	98	0	0	3	3	6	0	1	0	10000	1	10000	0	0	0	0	0	0	0	0	1	0	98	5	5	98	15	Negocio Propio	98	98	8
0	0	98	98	1	25	5/15/1990	4	0	2	1	3	98	1	1	1	1	1	1	98	1	0	5	4	3	0	1	0	15000	1	150000	0	0	0	0	0	1	0	0	0	0	98	10	98	98	98	98	98	98	0
1	1	5	1	2	23	10/5/1992	5	0	2	4	3	98	3	1	0	0	1	1	98	0	0	2	3	3	0	1	0	10000	1	200000	0	0	0								.	3	8	98	9	98	98	98	0
1	1	0.166667	2	1	20	3/11/1995	7	0	2	1	4	98	5	1	1	1	1	1	98	1	0	5	2	4	0	4	0	0	0	1200000	0	0	0	0	0	0	0	0	1	0	98	7	3	98	5	98	2	98	2
0	1	6	1	1	42	11/28/1971	2	1	1	1	1	0	2	1	1	1	1	1	98	1	0	5	2	3	0	1	0	6000	1	500000	0	0	0	0	0	0	0	0	1	0	98	4	5	98	3	98	98	98	15
0	1	39	1	1	51	11/1/1963	5	1	1	4	3	98	4	1	1	1	1	1	98	1	1	5	2	6	0	1	0	600000	0	600000	0	0	0	1	0	0	0	0	0	0	98	10	98	98	98	98	98	98	99
0	0	98	98	2	35	7/25/1945	2	1	1	1	2	98	7	1	1	0	1	1	98	1	0	3	1	6	0	1	0	8000	1	70000	0	1	0	0	0	0	0	0	0	1	Buscar a Cristo	10	98	98	98	98	98	98	0
0	0	98	98	1	10	8/21/1965	1	1	1	1	3	98	2	1	1	0	1	1	98	1	0	4	3	6	1	1	0	25000	1	130000	0	0	0	0	0	0	1	0	0	0	98	10	98	98	98	98	98	98	7
1	0	98	98	1	27	2/23/1988	3	0	3	1	3	98	7	1	1	1	1	1	98	1	0	4	3	3	0	1	0	15000	1	600000	0	0	0	0	1	0	0	0	0	0	98	10	98	98	98	98	98	98	4
1	1	10	2	1	50	.	1	1	1	4	3	98	2	1	1	0	1	1	98	0	0	0	4	3	0	1	0	6000	1	157000	0	0	0	0	0	0	0	0	1	0	98	9	4	98	98	98	98	98	1
0	0	98	98	2	50	11/6/1957	1	1	1	5	3	98	1	1	1	1	1	1	98	1	0	0	3	0	0	1	0	600000	0	550000	0	0	0	0	1	0	0	0	0	0	98	7	3	98	98	98	98	98	0
0	0	98	98	1	50	8/28/1964	3	1	2	1	3	98		1	1	0	1	1	98	1	0	4	4	3	0	1	0	15000	1	150000	0	0	0	0	0	0	0	0	1	0	98	4	5	98	3	98	2	98	8
1	1	10	1	1	21	2/19/1994	5	0	3	1	1	0	2	1	1	1	1	0	98	1	0	4	2	3	0	1	0	9000	1	200000	1	0	0	0	0	0	0	0	1	0	98	6	8	98	2	98	5	98	0
1	1	1.5	1	1	29	3/18/1986	3	1	1	1	2	98	2	3	1	1	1	1	98	1	0	5	2	3	0	1	0	10000	1	10000	1	0	0	0	0	0	0	0	1	0	98	6	5	98	8	98	2	98	0
1	1	10	1	1	49	12/6/1966	5	1	2	1	2	98	1	1	1	1	1	1	98	1	0	2	3	3	0	1	0	10000	1	700000	0	0	0	0	0	0	0	0	1	0	98	4	5	98	1	98	98	98	20
1	1	10	2	1	30	3/3/1985	5	1	2	1	3	98	3	1	1	0	1	1	98	1	0	3	2	3	0	1	0	30000	1	350000	0	0	0	0	0	0	0	0	1	0	98	10	98	98	98	98	98	98	0
0	0	98	98	1	20	10/29/1981	5	1	2	2	3	98	6	1	1	1	1	1	98	1	0	2	4	3	0	1	0	25000	1	30000	0	0	0	0	0	0	0	0	1	0	98	8	5	98	3	98	15	Negocio Propio	0
1	1	7	1	1	54.3333	11/24/1962	7	1	2	1	2	98	3	1	1	1	1	1	98	0	0	3	3	6	0	2	0	500000	0	7000	0	0	0	0	0	0	0	0	1	0	98	4	1	98	2	98	5	98	8
1	1	9	1	1	16	2/9/1972	4	1	1	1	1	1	3	1	1	1	1	1	98	1	0	5	2	3	0	1	0	9000	1	240000	1	0	0	0	0	0	0	0	1	0	98	6	5	98	3	98	98	98	8
1	1	7	1	1	30	5/1/1931	2	1	1	2	3	98	1	1	1	1	1	1	98	1	0	3	3	3	1	1	0	5000	1	5000	0	1	0	0	0	0	0	0	1	0	98	6	3	98	5	98	2	98	99
0	0	98	98	1	23	7/28/1991	9	1	3	1	1	0	1	1	1	1	1	1	98	1	0	4	2	3	0	1	0	8000	1	150000	0	0	0	0	0	0	0	0	1	0	98	10	98	98	98	98	98	98	0
0	1	2	1	1	60	1/21/1955	4	1	1	1	1	0	4	1	1	1	1	1	98	1	1	5	4	3	1	4	0	615000	0	615000	0	0	0	0	0	0	1	0	0	0	98	3	5	98	8	98	2	98	99
0	0	98	98	2	50	5/17/1950	1	1	1	1	3	98	3	1	1	0	1	1	98	1	0	3	2	3	0	1	0	8000	1	150000	0	1	0	0	0	0	0	0	0	1	Póliza de EMCALI	10	98	98	98	98	98	98	30
0	0	98	98	2	30	3/16/1958	1	0	1	2	3	98	2	1	1	1	1	1	98	1	0	3	3	0	0	1	0	12000	1	10000	0	0	0	0	0	0	0	0	1	0	98	6	1	98	2	98	3	98	15
1	1	8	2	1	52	6/12/1949	5	1	2	1	3	98	4	1	1	1	1	1	98	0	0	0	2	6	0	1	0	15000	1	10000	0	1	0	0	0	0	0	0	0	1	Tener fe	10	98	98	98	98	98	98	0
1	0	98	98	1	43	12/24/1955	12	1	3	1	2	98	3	1	1	0	1	1	98	1	0	3	1	3	0	1	0	20000	1	400000	0	0	0	0	0	0	0	0	1	0	98	1	1	98	2	98	3	98	15
0	0	98	98	1	5	3/2/1981	5	1	1	1	3	98	2	1	1	1	1	1	98	1	0	5	4	6	0	1	0	20000	1	335000	0	0	0	0	0	0	0	0	1	0	98	5	5	98	13	98	3	98	99
0	0	98	98	1	50	9/20/1964	4	1	1	1	3	98	2	1	1	1	1	1	98	1	0	3	2	3	0	1	0	12000	1	450000	0	0	0	0	0	0	0	0	1	0	98	4	3	98	5	98	98	98	0
1	1	12	1	1	30	2/22/1976	2	1	2	1	2	98	2	1	1	1	1	1	98	1	0	3	4	3	0	1	0	20000	1	150000	0	0	0	0	0	0	0	0	1	0	98	5	2	98	1	98	98	98	30
0	0	98	98	1	40	1/17/1941	1	0	1	5	3	98	1	1	1	0	1	1	98	1	0	3	4	0	0	1	0	5000	1	100000	0	0	0	0	0	0	0	0	1	0	98	10	98	98	98	98	98	98	99
0	1	3	1	1	62	9/23/1953	2	1	1	2	3	98	1	1	1	0	1	1	98	1	0	4	2	6	0	1	0	400000	0	400000	0	0	0	0	0	0	0	0	1	0	98	10	98	98	98	98	98	98	99
1	1	25	1	1	32	12/24/1982	5	1	2	1	3	98	4	1	1	1	1	1	98	1	0	3	2	3	0	1	0	20000	1	300000	1	0	0	0	0	0	0	0	1	0	98	9	1	98	2	98	3	98	99
1	1	6	1	3	38	2/4/1969	4	1	2	1	3	98	4	1	1	1	1	1	98	1	0	5	3	3	0	1	0	700000	0	900000	0	0	0	0	0	1	0	0	0	0	98	10	98	98	98	98	98	98	4
0	1	10	1	1	20	12/24/1990	3	0	2	5	3	98	2	1	1	1	1	1	98	1	1	4	3	0	0	1	0	12000	1	700000	0	0	0	0	0	0	0	0	1	0	98	8	3	98	6	98	5	98	99
0	0	98	98	1	3.41667	3/15/1986	3	1	1	1	2	98	3	1	1	0	1	1	98	1	0	3	2	3	0	1	0	15000	1	250000	0	0	0	0	0	0	0	0	1	0	98	7	5	98	8	98	1	98	5
0	0	98	98	2	39	10/23/1971	2	1	2	1	1		4	1	1	0	1	1	98	1	0	4	1	3	1	1	0	3000	1	100000	0	0	0	0	1	0	0	0	0	0	98	5	2	98	1	98	6	98	15
0	0	98	98	1	23	12/18/1974	6	1	2	1	1	1	3	1	1	1	1	1	98	1	0	4	2	6	0	1	0	15000	1	30000	1	0	0	0	0	0	0	0	1	0	98	10	98	98	98	98	98	98	5
1	1	6	1	3	40	9/27/1953	1	1	1	5	3	98	1	1	1	1	1	1	98	0	0	0	3	3	0	1	0	7000	1	2000	0	0	0	0	0	0	0	0	1	0	98	6	1	98	3	98	6	98	30
0	1	1	1	1	18	11/29/1996	6	0	2	1	3	98	3	1	1	1	1	1	98	1	0	5	2	3	0	1	1	25000	1	400000	0	0	0	0	0	0	0	0	1	0	98	7	5	98	3	98	8	98	0
1	0	98	98	1	27	1/25/1988	3	1	2	1	4	98	2	4	1	0	0	0	98	1	0	0	2	3	0	1	0	23333	1	200000	0	0	0	0	0	0	0	0	1	0	98	8	3	98	8	98	98	98	2
0	0	98	98	1	3	8/5/1993	3	0	3	1	4	98	3	2	1	1	0	1	98	1	0	4	2	3		1	0	30000	1	200000	0	0	0	0	0	0	0	0	1	0	98	10	98	98	98	98	98	98	0
0	0	98	98	1	29	2/26/1986	7	1	1	1	1	0	2	1	1	0	1	1	98	1	0	5	3	3	0	2	0	40000	1	10000	1	0	0	0	0	0	0	0	1	0	98	8	3	98	15	Bienestar para la familia	2	98	8
1	1	6	1	2	19	5/2/1995	4	1	3	2	3	98	1	1	1	1	1	1	98	1	0	5	3	3	0	1	0	12000	1	300000	0	0	0	0	0	0	0	0	1	0	98	8	3	98	2	98	8	98	15
0	1	2	2	1	30	9/13/1985	3	1	1	1	3	98	4	1	1	1	1	1	98	1	0	4	2	6	0	1	0	15000	1	15000	0	0	0	0	0	0	0	0	1	0	98	7	5	98	3	98	98	98	0
1	1	10	1	1	20	4/1/1961	6	1	3	1	2	98	5	1	1	0	1	1	98	0	0	3	4	6	0	1	0	600000	0	300000	1	0	0	0	0	0	0	1	0	0	98	10	98	98	98	98	98	98	0
1	0	98	98	1	36	4/10/1978	3	1	1	6	3	98	2	3	1	0	0	1	98	1	0	3	2	3	0	1	1	20000	1	500000	1	0	0	0	0	0	0	1	0	0	98	8	5	98	6	98	98	98	0
1	1	0.166667	1	1	45	2/2/1969	2	1	1	2	3	98	1	1	1	1	1	1	98	1	0	2	2	3	0	1	0	7000	1	7000	0	1	0	0	0	0	0	0	1	0	98	10	98	98	98	98	98	98	0
0	1	2	2	2	35	10/31/1973	6	0	3	1	4	98	2	1	1	1	1	1	98	1	0	3	1	6	0	1	0	8000	1	100000	0	1	0	1	0	0	0	0	0	0	98	7	3	98	5	98	2	98	0
0	0	98	98	2	20	12/22/1957	4	1	1	1	2	98	4	1	1	1	1	1	98	0	0	0	3	3	0	1	0	10000	1	500000	0	0	0	0	0	0	0	0	1	0	98	1	15	Negocio Propio	2	98	12	98	0
0	0	98	98	1	18	1/29/1989	6	0	2	1	4	98	3	1	1	0	1	1	98	1	0		6	0	0	2	0	30000	1	20000	0	0	0	0	0	0	0	0	1	0	98	6	3	98	1	98	2	98	99
1	0	98	98	1	10	1/31/1968	2	1	2	1	2	98	1	1	1	1	1	1	98	0	0	0	2	3	0	1	0	15000	1	20000	0	0	1	0	0	0	0	0	1	0	98	8	5	98	1	98	98	98	99
1	1	12	1	1	20	12/29/1967	3	0	2	1	3	98	2	1	1	1	1	1	98	1	0	3	1	3	0	1	0	9000	1	500000	1	0	0	0	0	0	0	0	1	0	98	4	3	98	5	98	98	98	29
1	1	12	1	1	19	7/10/1979	4	1	1	1	3	98	2	1	1	1	1	1	98	1	0	3	3	1	0	1	0	10000	1	180000	0	0	0	0	0	1	0	0	0	0	98	2	3	98	5	98	12	98	3
1	0	98	98	1	10	9/20/1980	3	1	2	1	2	98	2	1	1	1	1	1	98	0	0	0	2	3	0	1	0	4000	1	400000	1	0	0	0	0	0	0	0	1	0	98	6		.		.		.	4
0	0	98	98		70	10/10/1954	1	1	1	3	4	98	0	1					98	1	0	2	2	0	0	1	0	300000	0	300000	0	0	0	0	0	0	0	0	1	0	98	8	3	98	98	98	98	98	0
1	1	3	1	1	40	2/10/1955	4	1	2	4	3	98	2	1	1	1	1	1	98	1	0	5	3	6	0	1	0	10000	1	500000	0	1	0	0	0	0	0	0	1	0	98			.		.		.	10
0	0	98	98	3	69.0833	4/4/1946	1	1	1	2	3	98	1	1	1	1	1	1	98	1	0	5	3	6	0	1	0	15000	1	35000	0	1	0	0	0	0	0	0	1	0	98	9	3	98	1	98	7	98	30
0	0	98	98	1	39	9/3/1975	3	1	1	2	3	98	8	1	1	0	1	1	98	1	0	3	2	6	0	1	0	450000	0	450000	0	0	0	0	0	0	0	0	1	0	98	7	3	98	2	98	1	98	8
0	1	4	2	2	29	10/15/1986	3	1	1	1	3	98	4	1	1	1	1	1	98	1	0	5	2	0	0	1	0	20000	1	500000	0	0	0	0	0	0	0	0	1	0	98	8	3	98	5	98	8	98	0
0	1	0.25	1	1	27	1/11/1988	1	0	1	2	3	98	1	1	1	1	1	1	98	1	1	2	3	3	0	1	0	10000	1	200000	0	0	0	0	0	0	0	0	1	0	98	10	98	98	98	98	98	98	0
1	1	17	1	1	1	12/27/1979	4	1	2	4	3	98	2	1	1	1	1	1	98	1	0	2	3	3	0	1	0	25000	1	650000	0	0	0	0	0	0	0	0	1	0	98	6	3	98	8	98	11	98	5
1	0	98	98	1	49	6/13/1965	3	1	1	1	2	98	2	1	1	0	1	1	98	1	0	3	6	3	0	1	0	10000	1	20000	0	0	0	0	0	0	0	0	1	0	98	8	1	98	3	98	5	98	99
0	0	98	98	1	20	9/13/1963	2	1	3	2	4	98	1	1	1	0	1	1	98	0	0	3	3	3	0	1	0	20000	1	19000	1	0	0	1	0	0	0	1	0	0	98		5	98	3	98	98	98	0
1	1	9	1	1	26	7/20/1968	2	1	2	1	2	98	2	1	1	1	1	1	98	1	0	3	2	0	0	1	1	25000	1	15000	0	0	0	0	0	0	0	0	1	0	98	8	5	98	12	98	98	98	0
0	0	98	98	1	2	6/26/1946	3	0	1	1	3	98	3	1	1	1	1	1	98	1	0	3	2	3	0	1	0	120000	0	250000	0	0	0	0	0	0	0	0	1	0	98	7	2	98	3	98	9	98	0
1	1	15	1	1	30	8/26/1963	1	1	1	2		98	1	1	1	0	1	1	98	1	0	3	2	3	0	1	0	12000	1	200000	0	0	0	0	0	0	0	0	1	0	98	8	3	98	5	98	1	98	0
0	0	98	98	2	65	9/28/1936	4	0	2	1	2	98	5	1	1	1	1	1	98	1	0		2	3	0	1	0	10000	1		0	1	0	0	0	0	0	0	0	1	Los hermanos le ayudan	5	1	98	2	98	5	98	0
0	0	98	98	1	28	5/9/1986	5	0	2	1	4	98	4	1	1	1	1	1	98	1	0	4	3	3	0	1	0	20000	1	10000	1	0	0	0	0	0	0	0	1	0	98	6	3	98	5	98	98	98	0
1	1	4	1	1	25	4/6/1990	4	1	1	1	3	98	2	1	1	0	1	1	98	1	0	3	4	3	0	1	0	20000	1	15000	1	0	0	0	0	0	0	0	1	0	98	10	98	98	98	98	98	98	0
1	1	8	1	1	40	8/15/1973	4	1	1	1	2	98	2	1	1	1	1	1	98	1	0	2	2	3	0	1	0	10000	1	200000	1	0	0	0	0	1	0	0	0	0	98	5	5	98	9	98	6	98	0
1	1	6	1	1	31	11/13/1983	6	1	1	1	3	98	4	1	1	0	1	1	98	1	0	2	2	3	0	1	0	30000	1	20000	1	0	0	0	0	0	0	0	1	0	98	10	98	98	98	98	98	98	7
1	0	98	98		23.6667	7/25/1991	2	1	2	1	4	98	6	1	1	1	1	1	98	1	0	5	2	0	0	1	1	25000	1	20000	0	0	0	0	0	0	0	0	1	0	98	6	5	98	9	98	98	98	0
0	0	98	98	1	6	11/9/1962	1	0	1	1	2	98	2	1	1	1	1	1	98	1	0	3	2	3	0	1	0	7000	1	25000	0	0	0	0	1	0	0	0	0	0	98	1	5	98	2	98	12	98	0
0	0	98	98	1	6	4/26/1993	5	1	2	5	3	98		1	1	0	1	1	98	1	0	5	3	6	0	1	0	30000	1	600000	0	0	0	1	0	0	0	0	0	0	98	10	98	98	98	98	98	98	0
0	0	98	98	1	11	11/25/1968	3	1	1	1	3	98	3	1	1	1	1	1	98	1	0	3	3	6	0	2	0	35000	1	35000	0	0	0	0	0	0	0	0	1	0	98	9	2	98	98	98	98	98	5
0	0	98	98	1	60	1/12/1955	1	0	1	1	2	98	2	1	1	1	1	1	98	1	0	2	4	6	0	1	0	5000	1	5000	0	0	0	0	0	0	0	0	1	0	98	10	98	98	98	98	98	98	0
0	0	98	98	1	59	1/26/1949	1	1	1	2	3	98	6	1	1	0	1	1	98	1	0	3	2	6	0	1	0	300000	0	300000	0	1	0	0	0	0	0	0	1	0	98	10	98	98	98	98	98	98	99
0	1	6	1	1	20	8/4/1978	3	1	1	1	3	98	2	1	1	0	1	1	98	1	0	5	2	3	0	1	0	10000	1	350000	0	0	0	0	0	0	0	0	1	0	98	3	3	98	5	98	2	98	0
1	0	98	98	1	10	12/21/1976	3	1	1	1	3	98	2	1	1	0	1	1	98	1	0	2	4	3	0	1	0	20000	1	20000	1	0	0	0	0	0	0	0	1	0	98	8	2	98	98	98	98	98	0
1	1	1	2	1	20	5/21/1975	2	1	1	2	3	98	3	1	1	1	1	1	98	1	0	5	3	0	0	1	0	25000	1	350000	0	0	0	0	0	0	0	0	1	0	98	8	3	98	9	98	98	98
1	0	98	98	1	32	.	3	1	2	1	3	98	3	3	1	1	1	1	98	1	0	3	2	3	0	1	0	10000	1	300000	0	0	0	1	0	0	0	0	0	0	98	5	3	98	8	98	2	98	99
0	0	98	98	1	43	9/5/1945	3	1	2	1	2	98	2	1	1	0	1	1	98	0	0	3	3	3	0	1	0	6000	1	200000	0	0	0	0	0	0	0	0	1	0	98	2	5	98	15	Pensión	98	98	7
0	0	98	98	1	30	8/8/1953	1	1	1	1	3	98	3	1	1	0	1	1	98	1	0	3	3	3	0	1	0	2000	1	40000	0	1	0	0	0	0	0	0	1	0	98	1	3	98	1	98	2	98	30
0	0	98	98	1	2	1/1/1980	3	1	1	5	3	98	1	1	1	0	1	1	98	1	0	2	2	6	0	1	0	320000	0	320000	1	0	0	0	0	0	0	0	1	0	98	10	98	98	98	98	98	98	99
1	0	98	98	2	53	3/1/1948	6	1	1	4	3	98	3	1	1	1	1	1	98	0	0	3	3	3	0	1	0	15000	1	700000	1	0	0	0	0	0	0	0	1	0	98	10	98	98	98	98	98	98	30
0	1	15		1	10	11/18/1975	3			1	2	98	2	1	1	1	1	1	98	1	0	4	4	6	0	1	0	8000	1	300000	0	0	0	0	0	0	0	0	1	0	98	5	5	98	3	98	98	98	7
0	1	2	1	1	21	1/29/1959	3	1	1	1	2	98	2	1	1	1	1	1	98	1	0		3	3	0	1	0	40000	1	300000	0	0	0	0	0	0	0	0	1	0	98	10	98	98	98	98	98	98
0	0	98	98	1	4	11/27/1955	1	1	1	2	3	98	1	1	1	1	1	1	98	1	0	7	4	6	0	1	0	15000	1	250000	0	0	0	0	0	0	0	0	1	0	98	10	98	98	98	98	98	98	30
0	0	98	98	1	10	10/6/1975	1	1	1	1	3	98	2	1	1	1	1	1	98	0	0	3	1	6	0	1	0	30000	1	350000	0	0	0	0	0	0	0	1	0	0	98	8	3	98	2	98	5	98
0	0	98	98	1	44	9/11/1971	4	1	2	1	4	98	4	1	1	1	1	1	98	1	0	3	2	3	0	1	0	338000	0	350000	1	0	0	0	0	0	0	0	1	0	98	8	2	98	14	98	5	98	0
0	0	98	98	1	20	5/6/1975	4	1	4	2	3	98	4	1	1	0	1	1	98	1	0	2	3	3	0	1	0	10000	1	230000	0	0	0	0	0	0	0	0	1	0	98	4	3	98	15	Estudio para un familiar	5	98	30
0	1	1	2	1	23	12/7/1991	3	1	1	1	2	98	4	1	1	1	1	1	98	1	0	5	2	3	0	1	1	15000	1	200000	0	0	0	0	0	0	0	0	1	0	98	10	98	98	98	98	98	98	2
0	1	2	1	1	22	.	4	1	2	1	3	98	2	1	1	1	1	1	98	1	0	3	4	3	0	1	0	25000	1	370000	0	0	0	1	0	0	0	0	0	0	98	9	3	98	98	98	98	98	99
0	0	98	98	1	0.5	5/5/1979	3	1	1	2	3	98	1	1	1	0	1	1	98	0	0	0	2	6	0	1	0	7000	1	400000	0	0	0	0	0	0	0	0	1	0	98	5	3	98	5	98	2	98	3
0	0	98	98		24	1/3/1989	4	0	2	1	3	98	3	1	1	1	1	1	98	1	0	3	3	3	0	1	0	280000	0	200000	0	0	0	0	1	0	0	0	0	0	98	10	98	98	98	98	98	98	0
1	1	1	1	1	31	1/7/1977	8	1	2	1	2	98	5	1	1	1	1	1	98	1	0	3	3	3	0	1	0	20000	1	800000	0	0	0	0	0	0	0	0	1	0	98	6	1	98	2	98	5	98	30
0	0	98	98	2	25	2/21/1942	3	1	1	1	4	98	1	1	1	0	1	1	98	1	0	2	3	3	0	1	0	15000	1	300000	0	0	0	0	0	0	0	0	1	0	98	6	5	98	8	98	98	98	3
0	0	98	98	1	34	9/24/1963	3	1	2	2	3	98	1	1	1	0	1	1	98	1	0	0	3	3	0	1	0	25000	1	25000	0	0	0	0	0	0	0	0	1	0	98	10	98	98	98	98	98	98	5
0	1	3	2	1	19	8/9/1995	3	0	1	1	3	98	1	1	1	0	1	1	98	1	0	5	2	3	0	1	0	25000	1	300000	0	0	0	0	0	0	0	0	1	0	98	9	2	98	3	98	8	98	1
1	0	98	98	1	20	1/6/1995	11	0	5	1	3	98	2	1	1	0	1	1	98	1	0	5	2	3	0	1	0	10000	1	350000	0	0	0	0	0	0	0	0	1	0	98	8	4	98	5	98	7	98
1	1	3	2	1	60	1/6/1940	5	0	2	1	3	98	2	1	1	1	1	1	98	0			3	3	0	1	0	47000	0	80000	0	0	0	0	0	0	0	0	1	0	98	4	1	98	98	98	98	98	99
0	0	98	98	3	35	9/1/1979	4	1	1	5	3	98	5	1	1	0	1	1	98	1	0		2	3	0	2	0	25000	1	800000	0	0	0	0	0	0	0	0	1	0	98	8	5	98	3	98	1	98	6
1	1	5	1	1	30.0833	.	3	1	1	2	3	98	1	1	1	1	1	1	98	1	0	3	3	3	0	1	1	25000	1	700000	1	0	0	0	0	0	0	0	1	0	98	6	15	Dejar el SPA	98	98	98	98	4
0	0	98	98	1	45	5/15/1969	3	1	1	1	3	98	2	2	1	0	1	1	98	1	0	5	1	3	0	1	0	15000	1	10000	0	0	0	0	0	0	0	0	1	0	98	7	5	98	15	Bienestar para la familia	98	98	20
0	1	5	1	1	28.1667	.	6	1	2	1	2	98	2	1	1	1	1	1	98	1	0	5	3	6	0	1	0	20000	1	200000	0	0	0	0	0	0	0	0	1	0	98	8		.		.		.	3
0	0	98	98	1	29	10/26/1986	5	1	1	5	3	98	3	1	1	1	1	1	98	0	0	3	4	6	0	1	0	20000	1	13000	1	0	0	0	0	0	0	0	1	0	98	10	98	98	98	98	98	98	15
1	1	7	2	1	31	3/30/1984	5	1	2	1	3	98	3	1	1	1	1	1	98	1	0	5	3	3	0	1	0	20000	1	300000	0	0	0	0	0	0	0	1	0	0	98	8	5	98	3	98	12	98	8
1	1	10	1	1	11	4/5/1988	4	1	1	2	3	98	1	1	1	0	1	1	98	1	0	5	2	3	0	1	0	10000	1	30000	1	0	0	1	0	0	0	0	0	0	98	10	98	98	98	98	98	98	30
1	1	20	1	1	52	2/16/1962	1	0	1	3	4	98	1	2	0	0	0	1	98	1	0	5	3	0	0	1	0	15000	1	150000	0	0	0	0	0	0	0	0	1	0	98	3	3	98	5	98	7	98	0
1	0	98	98	1	30	3/11/1968	4	1	1	4	3	98	2	1	1	0	1	1	98	1	0	5	2	0	0	1	0	12000	1	10000	0	0	0	0	0	0	0	0	1	0	98	5	3	98	5	98	7	98	0
0	0	98	98	1	42	8/24/1973	1	1	1	2	3	98	1	1	1	0	1	1	98	0	0	3	2	6	0	1	0	100000	0	100000	0	0	0	0	0	0	0	0	1	0	98	10	98	98	98	98	98	98	99
1	1	6	1	1	18	10/18/1978	4	1	1	1	3	98	1	1	1	1	1	1	98	1	0	3	3	3	0	1	0	12000	1	100000	1	0	0	1	0	0	0	0	0	0	98	9		.		.		.	9
0	0	98	98	1	0.0833333	7/11/1996	4	1	2	1	3	98	2	1	1	0	1	1	98	0	0	3	2	3	0	1	0	20000	1	300000	0	0	0	0	0	1	0	0	0	0	98	4	1	98	98	98	98	98	0
0	0	98	98	1	28	10/12/1978	6	1	2	4	3	98	5	1	1	0	1	1	98	1	0	5	2	6	0	1	0	600000	0	600000	1	0	0	0	0	0	0	0	1	0	98	7	1	98	2	98	3	98	99
0	0	98	98	1	1	10/3/1982	4	1	1	5	3	98	4	1	1	0	1	1	98	1	0	3	4	6	0	1	0	30000	1	650000	0	0	0	0	0	0	0	0	1	0	98	10	98	98	98	98	98	98	99
1	1	20	1	1	67.0833	3/22/1945	2	1	1	6	2	98	2	1	1	1	1	1	98	0	0	0	2	3	0	4	0	0	0	180000	0	0	0	0	0	0	0	0	1	0	98	1	1	98	5	98	2	98	30
1	1	7	1	1	13	3/14/1982	5	1	2	1	3	98	2	1	1	0	1	0	98	1	0	5	2	3	0	1	0	6000	1	250000	0	0	0	0	0	0	0	1	0	0	98	5	2	98	8	98	3	98	0
1	0	98	98	1	19	3/4/1979	4	1	1	1	3	98	2	1	1	0	1	1	98	1	0	3	3	3	0	1	0	20000	1	700000	1	0	0	0	0	0	0	0	1	0	98	8	3	98	98	98	98	98
0	0	98	98	1	50	9/30/1932	1	1	1	2	4	98	1	1	0	0	0	0	98	0	0	3	3	3	0	1	0	15000	1	9000	0	0	0	0	0	0	0	0	1	0	98	10	98	98	98	98	98	98	0
0	0	98	98	1	0.0333333	1/25/1991	3	1	2	5	3	98	1	1	1	1	1	1	98	1	1	5	2	6	0	1	0	20000	1	400000	0	0	0	0	0	0	0	0	1	0	98	10	98	98	98	98	98	98	0
0	1	6	1	1	23	9/13/1991	2	1	1	1	3	98	3	1	1	1	1	1	98	1	0	4	2	6	0	1	0	15000	1	15000	0	0	0	0	0	0	0	0	1	0	98	10	98	98	98	98	98	98
0	1	8	1	1	44	12/5/1969	1	1	1	2	3	98	1	1	1	1	1	1	98	1	0	5	4	3	0	1	0	10000	1	380000	0	0	0	0	0	0	0	0	1	0	98	8	5	98	3	98	12	98	8
0	1	2	1	1	1	7/14/1952	1	1	1	5	3	98	1	1	1	0	1	1	98	1	0	3	2	6	0	1	0	20000	1	300000	0	0	0	0	0	0	0	0	1	0	98	10	98	98	98	98	98	98	0
1	0	98	98	1	10	4/16/1960	7	1	2	1	3	98	3	1	1	1	1	1	98	1	0	3	2	6	0	1	0	2000	1	20000	1	0	0	0	0	0	0	0	1	0	98	1	2	98	3	98	5	98	20
1	1	8	1	1	33	3/26/1982	5	1	2	1	3	98	2	1	1	1	1	1	98	1	0	4	2	3	0	1	0	6000	1	400000	0	0	0	0	0	0	0	0	1	0	98	4	3	98	8	98	5	98	99
1	1	6	1	1	40	9/21/1958	1	1	1	3	2	98	2	1	1	0	1	1	98	1	0	3	4	0	0	1	0	18000	1	16000	0	0	0	0	0	0	0	1	0	0	98	7	3	98	5	98	2	98	30
1	1	7	1	1	25	12/31/1944	3	1	2	4	1	1	2	1	1	1	1	1	98	0	0	0	3	6	0	1	0	12000	1	12000	0	1	0	1	0	0	0	0	0	0	98	10	98	98	98	98	98	98	0
1	1	9	1	1	33	2/2/1982	3	1	1	1	3	98	1	1	1	1	1	1	98	1	0	3	2	0	0	1	0	30000	1	400000	0	0	0	0	0	0	0	0	1	0	98	5	5	98	1	98	98	98	20
0	0	98	98	1	45	3/15/1970	6	1	2	1	4	98	4	1	1	1	1	1	98	1	0	2	3	3	0	1	0	25000	1	15000	0	1	0	0	0	0	0	0	1	0	98	7	3	98	8	98	5	98	3
0	1	1	1	1	35	12/4/1938	8	1	3	1	2	98	3	3	1	0	0	0	98	1	0	3	3	3	0	1	0	12000	1	300000	0	0	0	0	0	0	0	0	1	0	98	10	98	98	98	98	98	98	0
0	1	0.25	2	1	30	1/4/1984	9	1	2	1	3	98	5	1	1	1	1	1	98	1	0	4	3	3	0	1	0	20000	1	750000	0	1	0	0	0	0	0	0	0	1	Trabajar	8	5	98	3	98	98	98	7
0	0	98	98	1	40	.	5	1	1	1	2	98	3	1	1	1	1	1	98	0	0	0	2	6	0	1	0	5000	1	5000	0	0	0	0	0	0	0	0	1	0	98	8	2	98	15	Negocio Propio	98	98	8
1	1	9	1	1	57	2/15/1957	3	1	2	1	2	98	4	3	1	0	0	1	98	0	0	0	2	6	0	1	0	20000	1	15000	0	0	0	0	0	0	0	0	1	0	98	6	1	98	2	98	3	98	15
0	0	98	98	1	45	6/20/1954	4	1	2	1	2	98	3	1	1	1	1	1	98	1	0	3	1	3	0	1	0	7000	1	350000	0	1	0	0	0	0	0	0	1	0	98	5	14	98	5	98	2	98	7
1	1	25	1	1	44	1/10/1969	6	1	2	4	3	98	3	1	1	0	1	1	98	1	0	5	2	6	0	1	0	450000	0	450000	0	0	0	0	0	0	0	0	1	0	98	10	98	98	98	98	98	98	99
0	0	98	98	1	2	10/29/1976	8	1	4		1	0	7	1	1	1	1	1	98	0	0	3	2	6	0	2	0	40000	1	100000	0	0	0	1	0	0	0	0	0	0	98	9	3	98	2	98	1	98	99
0	0	98	98	1	28	6/29/1968	7	0	2	1	4	98	3	1	1	1	1	1	98	0	0	3	1	0	1	1	0	.													.			.		.		.
1	0	98	98	1	61	12/6/1956	2	1	1	1	2	98	3	1	1	0	1	1	98	1	0	3	2	3	0	1	0	400000	0	400000	0	0	0	0	0	0	0	1	0	0	98	10	98	98	98	98	98	98	0
1	1	9	2	1	23	9/8/1961	2	1	1	1	2	98	1	1	1	1	1	1	98	0	0	0	2	3	0	1	0	300000	0	5000	0	0	0	0	0	0	0	0	1	0	98	1	1	98	2	98	6	98	99
1	1	5	2	1	40	3/21/1962	5	1	1	1	3	98	2	1	1	0	1	1	98	1	0	3	3	3	0	1	0	40000	1	20000	0	0	0	0	0	0	0	0	1	0	98	10	98	98	98	98	98	98	7
0	1	0.33	2	1	24	6/14/1990	9	0	4	1	1	0	3	1	1	0	1	1	98	1	0	4	4	3	0	1	0	30000	1	15000	0	0	0	0	1	0	0	0	0	0	98	6	15	Viajar y conocer	8	98	98	98	7
0	0	98	98	1	24	12/5/1979	6	1	2	1	3	98	3	1	1	1	1	1	98	1	0	3	2	3	0	1	0	16000	1	650000	1	0	0	0	0	0	0	0	1	0	98	5	7	98	98	98	98	98	30
1	0	98	98	1	12	2/5/1977	2	0	2	1	2	98		1	1	0	1	1	98	0	0	3	4	3	0	1	1	20000	1	160000	0	1	0	0	0	0	0	0	1	0	98	10	98	98	98	98	98	98	99
0	0	98	98	1	20	7/25/1984	2	1	1	1	3	98	2	1	1	1	1	1	98	1	0	5	2	0	0	1	0	10000	1	300000				0	0	0	0	0	1	0	98	6	5	98	98	98	98	98	0
0	0	98	98	1	10	5/8/1976	4	1	1	1	4	98	2	2	0	0	0	1	98	1	0	5	2	3	0	1	0	10000	1	10000	0	0	1	1	0	1	0	0	0	0	98	8	2	98	5	98	3	98	7
1	1	4	1	1	6	5/7/1977	3	1	2	4	3	98	2	1	1	0	1	1	98	1	0	5	4	3	0	1	0	15000	1	30000	0	0	0	0	0	0	0	0	1	0	98	10	98	98	98	98	98	98	99
1	1	10	2	2	20	5/24/1967	3	1	2	1	3	98	2	1	1	1	1	1	98	1	0	4	6	3	0	1	0	13000	1	13000	0	0	0	0	0	0	0	0	1	0	98	5	5	98	2	98	98	98	30
0	0	98	98	2	25	3/2/1986	3	0	2	1	3	98	2	1	1	0	1	1	98	1	0	4	3	3	0	1	0	30000	0	180000	0	0	0	0	0	0	0	1	0	0	98	5	1	98	5	98	98	98	30
0	1			1	18	.	3	1	2	1	3	98	2	1	1	1	1	1	98	0	0	3	4	2	1	1	0	20000	1	300000	0	0	0	0	0	0	0	1	0	0	98	7	3	98	2	98	11	98	15
0	0	98	98	2	52	3/19/1959	4	1	3	1	2	98	3	1	1	1	1	1	98	0	0	0	4	3	0	1	0	8000	1	400000	0	0	0	0	0	1	0	0	0	0	98	5	15	Arreglar la casa	5	98	98	98	4
0	1			1	40	9/26/1971	1	1	1	1	3	98	1	1	1	1	1	1	98	1	0	5	2	3	0	1	0	9000	1	300000	0	0	0	0	0	0	0	0	1	0	98	8	5	98	3	98	98	98	0
0	0	98	98	1	10.6667	8/24/1973	4	0	2	1	4	98	2	1	1	1	1	1	98	1	0	4	2	3	0	1	0	10000	1	400000	0	0	0	0	0	0	0	0	1	0	98	7	5	98	8	98	98	98	8
0	1	6	1	1	20	9/12/1994	2	1	1	2	3	98	1	1	1	1	1	1	98	1	0	4	4	3	0	1	0	18000	1	300000	1	0	0	0	0	0	0	0	1	0	98	7	8	98	2	98	3	98	7
0	0	98	98	1	47	10/11/1963	6	1	2	1	1	1	2	1	1	1	1	1	98	0	0	3	2	6	0	1	0	9000	1	9000	1	0	0	0	0	0	0	0	1	0	98	7	3	98	5	98	98	98	30
1	1	5	1	1	25	6/25/1988	4	1	1	4	3	98	3	1	1	1	1	1	98	1	0	3	2	3	0	1	1	30000	1	15000	1	0	0	0	0	0	0	0	1	0	98	6	5	98	3	98	98	98	0
0	0	98	98	1	33	8/11/1957	5	1	3	1	2	98	5	1	1	1	1	1	98	1	0	5	3	3	0	1	0	5000	1	5000	0	0	1	0	0	0	0	0	1	0	98	1	2	98	5	98	1	98	25
0	0	98	98	1	56	1/13/1958	8	1	4	1	3	98	4	1	1	1	1	1	98	1	0	1	1	3	0	1	0	9000	1	93000	0	0	0	0	0	0	0	0	1	0	98	10	98	98	98	98	98	98	30
1	0	98	98	2	20	5/1/1975	4	1	2	1	3	98	4	1	1	1	1	1	98	1	0	4	2	1	0	1	0	25000	1	350000	0	0	0	0	0	0	0	0	1	0	98	10	98	98	98	98	98	98	0
1	1	13	1	1	38	7/1/1975	2	1	2	5	3	98	1	1	1	1	1	1	98	1	0	4	3	6	0	1	0	15000	1	550000	0	0	0	0	0	0	0	0	1	0	98	7	3	98	2	98	4	98	0
0	1	2	2	1	33	7/17/1981	5	1	1	1	3	98	2	1	1	0	1	1	98	1	0	5	3	3	0	1	0	30000	1	25000	0	0	0	0	0	0	0	0	1	0	98	10	98	98	98	98	98	98	0
0	1	5	2	1	46	4/29/1969	6	0	3	1	3	98	4	1	1	0	1	1	98	1	0	2	3	3	0	1	0	50000	1	600000	0	0	0	0	0	0	0	0	0	1	Tener su vivienda propia	10	98	98	98	98	98	98	5
0	1	5	1	1	48	11/30/1966	5	1	3	1	3	98	3	1	1	0	1	1	98	1	0	3	3	3	0	1	0	25000	1	200000	0	0	0	0	0	0	0	0	1	0	98	10	98	98	98	98	98	98	2
1	0	98	98	1	4	4/17/1968	3	1	1	1	3	98	3	1	1	1	1	1	98	0	0	3	2	3	1	1	0	30000	1	360000	0	0	0	0	0	0	1	0	0	0	98	5	1	98	2	98	3	98	0
1	1	15	1	1	17	10/3/1966	5	1	1	1	3	98	2	1	1	1	1	1	98	1	0	2	3	3	0	1	0	15000	1	500000	0	0	0	0	0	0	0	0	1	0	98	7	3	98	1	98	5	98	0
1	0	98	98	1	14	7/30/1985	3	1	1	1	3	98	2	1	1	1	1	1	98	1	0	5	2	3	0	1	0	8000	1	250000	0	0	0	0	0	1	0	0	0	0	98	5	3	98	5	98	8	98	0
1	1	7	1	1	59	6/22/1956	11	1	3	1	1	0	5	1	1	1	1	1	98	1	0	3	2	3	0	1	0	20000	1	600000	1	0	1	0	0	1	0	0	0	0	98	10	98	98	98	98	98	98	0
0	0	98	98	1	15	5/24/1978	5	1	2	2	4	98	1	1	0	0	1	1	98	1	0	3	6	3	0	1	0	15000	1	15000	1	0	0	0	0	0	0	0	0	1	Trabajar	10	98	98	98	98	98	98	7
0	1	3	1	1	31	5/20/1983	4	1	1	1	2	98	4	1	1	1	1	1	98	1	0	4	3	6	0	1	0	10000	1	150000	0	1	0	0	0	0	0	0	1	0	98	4	2	98	5	98	8	98	0
0	0	98	98	1	35	6/6/1948	4	1	1	1	3	98	4	1	1	1	1	1	98	0	0	0	1	3	0	1	0	20000	1	300000	0	1	0	0	0	0	0	0	1	0	98	10	98	98	98	98	98	98	15
0	0	98	98	1	15	.	1	1	1	5	3	98	1	1	1	0	1	1	98	0	0	0	2	0	0	1	0	15000	1	10000	0	0	0	0	0	0	0	0	1	0	98	5	2	98	3	98	98	98	4
0	0	98	98	1	10	7/24/1997	3	1	2	1	3	98	3	1	1	1	1	1	98	1	1	5	1	0	0	2	0	20000	1	400000	1	0	0	0	1	1	0	0	0	0	98	7	5	98	8	98	3	98	99
1	1	15	1	1	39	6/4/1975	4	1	1	1	2	98	3	4	1	0	0	1	98	1	0	5	2	3	0	1	0	20000	1	60000	1	0	0	1	0	0	0	0	0	0	98	10	98	98	98	98	98	98	0
1	1	3	1	1	14	3/29/1988	3	1	1	1	2	98	1	1	1	0	1	0	98	1	0	2	2	3	0	1	0	13000	1	10000	0	0	0	0	0	0	0	0	1	0	98	8	2	98	5	98	1	98	0
1	1	5	1	1	27	8/4/1987	4	0	2	1	2	98	3	1	1	1	1	1	98	1	0	2	3	3	0	1	0	17000	1	500000	0	0	0	0	0	0	0	0	1	0	98	6	5	98	2	98	8	98	30
1	0	98	98	1	7	8/11/1981	9	1	2	1	3	98	3	1	1	0	1	1	98	1	0	5	2	3	0	1	0	13000	1	600000	0	0	0	0	0	0	0	0	1	0	98	4	3	98	15	Bienestar para la familia	98	98	4
0	0	98	98	1	44	9/13/1962	2	1	1	2	3	98	1	1	1	0	1	1	98	1	0	3	2	0	0	1	1	20000	1	11000	0	0	0	0	0	0	0	0	1	0	98	8	3	98	5	98	98	98	6
1	1	6	1	1		.	3	1	1	1	2	98	4	1	1	0	1	1	98	1	0	2	2	1		1	0	20000	1	644000	0	0	0	0	0	0	1	0	0	0	98		1	98	9	98	98	98	0
0	0	98	98	1	26	4/13/1988	3	1	2	5	3	98	1	3	1	0	1	1	98	1	0	4	3	3	0	1	0	12000	1	8000	0	0	0	0	0	0	0	0	1	0	98	5	3	98	1	98	6	98	25
1	0	98	98	1	21	12/15/1993	3	1	1	3	3	98	2	3	1	1	0	1	98	1	0	4	3	6	0	1	0	3000	1	5000	1	0	0	0	0	0	0	0	1	0	98	4	3	98	15	Cosas de la casa	8	98	0
0	0	98	98	1	30	6/9/1985	5	1	1	1	2	98	2	1	1	1	1	1	98	1	0	3	4	6	0	1	0	15000	1	100000	1	0	0	1	0	0	0	0	0	0	98	8	2	98	1	98	14	98	30
1	1	6	1	1	62	5/13/1953	3	1	1	1	2	98	2	1	1	1	1	1	98	1	0	3	3	3	0	1	0	8000	1	300000	0	0	0	0	0	0	0	0	1	0	98	7	5	98	8	98	98	98	30
1	1	2	1	1	47	5/20/1967	4	1	1	1	3	98		1	1	0	1	1	98	1	0		6	3	0	1	0	60000	0	100000	1	0	0	0	0	0	0	0	1	0	98	9	3	98	5	98	1	98	3
0	1	11	1	1	15	8/7/1970	9	1	1	3	4	98	1	4	0	0	0	0	98	0	0	3	2	3	0	1	0	15000	1	200000	1	0	0	0	0	0	0	1	0	0	98	2	3	98	5	98	15	Comida	3
0	0	98	98	1	8	2/25/1962	6	1	1	1	3	98	3	1	1	1	1	1	98	1	0	5	2	6	0	1	0	7000	1	300000	1	0	0	0	0	0	0	0	1	0	98	5	3	98	5	98	2	98	15
1	0	98	98	1	33	7/5/1960	2	1	2	1	2	98	3	1	1	0	1	1	98	0	0	0	4	3	0	1	0	10000	1	10000	0	0	0	0	0	0	0	0	1	0	98	5	5	98	2	98	98	98	7
1	1	10	1	1	13	6/2/1982	3	1	1	1	3	98	3	1	1	1	1	1	98	1	0	4	2	3	0	1	0	10000	1	500000	0	0	0	0	0	0	0	1	0	0	98	10	98	98	98	98	98	98	99
1	1	3	1	1	20	10/2/1974	2	1	2	5	3	98	1	1	1	0	1	1	98	1	0	3	4	3	0	1	0	20000	1	20000	0	0	0	0	0	0	0	0	1	0	98	4	3	98	2	98	1	98	20
0	0	98	98	1	32	8/28/1973	5	1	3	1	2	98	4	1	1	1	1	1	98	1	0	5	4	6	0	1	0	10000	1	8000	0	0	0	0	0	0	0	0	1	0	98	10	98	98	98	98	98	98	0
0	1	7	1	1	30	8/17/1983	4	1	1	2	3	98	1	1	1	1	1	1	98	1	0	4	2	6	0	1	0	15000	1	420000	1	0	0	0	0	0	0	0	1	0	98	6	5	98	3	98	8	98	99
0	0	98	98	2	50	5/11/1961	3	1	1	6	4	98	2	4	1	0	1	1	98	1	0	5	3	3	0	1	0	15000	1	250000	1	0	0	0	0	0	0	0	1	0	98	5	3	98	5	98	7	98	7
0	1	5	1	1	29	6/27/1963	1	1	1	6	3	98	1	5	0	0	0	0	98	1	0	0	3	3	0	1	0	10000	1	10000	0	0	0	0	0	0	0	0	1	0	98	6	2	98	3	98	6	98	15
0	0	98	98	4	69	4/6/1945	1	1	1	1	3	98	2	5	0	0	1	1	98	1	0	0	2	0	0	1	0	7000	1	5000	0	0	0	0	0	0	0	0	1	0	98	8	2	98	3	98	6	98	15
0	0	98	98	1	15	6/5/1981	9	1	1	2	3	98	1	2	0	0	0	1	98	0	0	3	6	3	0	1	0	40000	1	120000	0	0	0	0	0	0	0	0	1	0	98	10	98	98	98	98	98	98	99
0	1	2	1	1	12	7/29/1979	3	1	1	5	3	98	1	1	1	0	1	1	98	1	0	2	4	3	0	1	0	10000	1	250000	1	0	0	1	0	0	0	0	0	0	98	8	3	98	1	98	2	98	0
0	0	98	98	1	15	6/30/1978	5	1	2	3	4	98	3	2	1	0	0	1	98	0	0	3	2	6	0	1	0	10000	1	10000	0	0	0	0	0	0	0	0	1	0	98	1	3	98	5	98	1	98	3
1	1	2	1	1	34	1/26/1950	1	1		1	2	98	3	1	1	1	1	1	98	1	0	3	2	3	0	1	0	10000	1	200000	0	1	0	0	1	0	0	0	0	0	98	5	8	98	5	98	1	98	3
1	0	98	98	1	10	8/7/1977	4	1	1	1	3	98	2	1	1	1	1	1	98	1	0	3	2	3	0	1	0	30000	1	500000	0	0	0	0	0	0	0	0	1	0	98	8	2	98	3	98	1	98	0
0	0	98	98	1	6	2/7/1989	7	1	1	5	3	98	1	1	1	1	1	1	98	0	0	2	2	3	0	1	0	30000	1	400000	1	0	0	0	0	0	0	0	1	0	98	10	98	98	98	98	98	98	4
0	0	98	98	1	10	11/19/1963	6	1	1	1	1	0	3	1	1	1	1	1	98	1	0	3	2	6	0	1	0	30000	1	300000	1	0	0	0	0	0	0	0	1	0	98	5	5	98	2	98	13	98	0
1	1	8	1	1	38	10/17/1976	8	1	2	1	3	98	3	1	0	0	1	1	98	1	0	5	2	3	0	1	0	10000	1	300000	1	0	0	0	0	0	0	0	1	0	98	8	3	98	5	98	15	Bienestar para la familia	6
0	1	5	1	2	27	7/31/1987	3	0	2	1	3	98	2	1	1	0	1	1	98	1	0	4	3	3	0	1	0	10000	1	10000	0	0	0	0	1	0	0	0	0	0	98	5	3	98	5	98	1	98	30
0	1	5	1	2	53	2/16/1952	5	1	3	1	1	0	2	1	1	1	1	1	98	1	0	3	3	6	0	1	0	15000	1	200000	0	1	0	0	0	0	0	0	1	0	98	3	2	98	12	98	98	98	14
1	1	8	1	1	51	.	10	1	3	1	1	0	3	1	1	0	1	1	98	1	0		2	3	0	1	0	15000	1	700000	0	0	0	0	0	0	0	0	1	0	98	4	2	98	3	98	98	98	3
1	1	6	1	1	44	4/18/1950	3	1	2	1	2	98	4	1	1	0	1	1	98	0	0	3	3	3	0	1	0	15000	1	15000	0	1	0	0	1	0	0	0	0	0	98	7	14	98	2	98	3	98	99
0	1	14	1	1	15	11/14/1984	2	0	2	4	3	98	2	1	1	1	1	1	98	1	0	4	3	1	0	1	0	7000	1	200000	0	0	0	0	0	0	0	1	0	0	98	5	1	98	3	98	5	98	0
0	0	98	98	1	10	5/11/1996	6	0	2	1	2	98	2	1	1	1	1	1	98	1	1	5	2	3	0	1	0	10000	1	700000	1	0	0	0	0	0	0	0	1	0	98		8	98	5	98	98	98	15
1	1	5	1	1	22	7/7/1975	4	1	1	1	3	98	2	2	1	1	1	1	98	1	0	4	2	3	0	1	0	22000	1	450000	0	0	0	0	1	0	0	0	0	0	98	6	1	98	3	98	8	98	15
0	0	98	98	1	23	3/7/1992	2	1	2	1	3	98	2	1	1	0	1	1	98	1	0	4	2	3	0	1	0	6000	1	400000	0	0	0	0	0	0	0	0	1	0	98	7	1	98	4	98	3	98	0
1	1	6	1	1	33	6/29/1957	5	1	5	1	3	98	4	1	1	1	1	1	98	1	0	2	4	4	0	2	0	25000	1	450000	0	0	0	0	0	0	0	0	0	1	Tener su vivienda propia	10	98	98	98	98	98	98	0
1	1	10	2	1	28	12/19/1987	4	1	1	1	3	98	2	1	1	1	1	0	98	1	0	2	3	3	0	1	1	20000	1	7000	0	0	0	0	0	0	0	0	1	0	98	5	5	98	8	98	1	98	0
0	1	5	1	2	43	2/2/1972	4	0	2	1	1	1	4	1	1	1	1	1	98	1	0	4	3	0	0	1	0	8000	1	600000	1	0	0	0	0	0	0	0	1	0	98	3	5	98	3	98	9	98	30
1	1		1	1	41	10/25/1970	1	1	1	2	4	98	1	1	1	0	1	1	98	1	1	3	1	3	0	1	0	22000	1	150000	0	0	0	0	0	0	0	0	1	0	98	10	98	98	98	98	98	98	1
0	1	5	1	1	19	8/13/1995	3	1	2	2	3	98	1	3	0	0	0	1	98	1	0	5	2	3	0	1	0	12000	1	400000	1	0	0	0	0	1	0	0	0	0	98	10	98	98	98	98	98	98	15
0	1	4	1	1	29	11/7/1984	4	0	2	4	3	98	2	1	1	1	1	1	98	1	0	5	2	3	0	2	0	60000	1	650000	0	0	0	0	0	0	0	0	1	0	98	4	3	98	8	98	2	98	99
0	1	20	1	1	1	1/11/1964	4	0	1	1	2	98	2	1	1	0	1	1	98	1	0	3	4	3	0	1	0	12000	1	7000	0	0	0	0	0	0	0	0	1	0	98	10	98	98	98	98	98	98	99
0	1	10	2	1	39	6/5/1966	4	1	2	5	3	98	1	1	1	0	1	1	98	1	0	5	1	3	0	1	0	10000	1	12000	0	0	0	0	0	0	0	0	1	0	98	4	3	98	1	98	8	98	1
1	0	98	98	1	33	2/23/1963	1	1	1	1	2	98	2	1	1	1	1	1	98	1	0	0	4	3	0	1	0	150000	1	600000	0	0	0	0	1	0	0	0	0	1	Tener su vivienda propia	10	98	98	98	98	98	98	0
1	0	98	98	1	33	5/27/1981	3	1	1	1	1	0	4	1	1	1	1	1	98	1	0	4	2	3	0	1	0	6000	1	4000	0	0	0	0	1	0	0	0	0	0	98	8	5	98	2	98	8	98	3
0	0	98	98	1	44	4/8/1971	4	1	1	1	4	98	2	1	1	1	1	1	98	0	0	3	2	6	0	1	0	10000	1	50000	1	0	0	0	0	0	0	0	1	0	98	5	14	98	2	98	98	98	5
0	0	98	98	1	23	10/26/1979	3	1	1	1	3	98	2	1	1	1	1	1	98	1	0	3	3	3	0	1	0	7000	1	300000	1	0	0	0	0	0	0	0	1	0	98	6	5	98	3	98	98	98	2
1	1	6	1	2	43	1/22/1971	5	1	3	1	3	98	2	1	1	1	1	1	98	1	0	4	3	3	0	1	0	6000	1	1000000	0	0	0	0	0	0	0	0	1	0	98	8	1	98	3	98	98	98	0
0	0	98	98	2		9/13/1970	5	1	1	1	3	98	3	1	1	1	1	1	98	1	0	5	2	1	1	1	0	30000	1	380000	0	0	0	0	0	0	1	0	0	0	98	9	1	98	3	98	5	98	0
1	1	3	2	1	46	9/10/1968	5	1	2	1	1	1	5	1	1	1	1	1	98	1	0	2	2	4	0	1	0	35000	1	32000	0	0	0	0	1	0	0	0	0	0	98	7	5	98	2	98	14	98	8
1	0	98	98	1	5	5/3/1951	4	1	2	2	4	98	4	1	1	1	1	1	98	1	0	3	4	3	0	1	0	25000	1	400000	0	0	0	1	0	0	0	0	0	0	98	8	1	98	3	98	2	98	30
0	0	98	98	1	0.25	12/17/1987	4	1	1	2	3	98	1	1	1	1	1	1	98	1	1	6	2	6	0	1	0	15000	1	150000	0	0	0	1	0	0	0	0	0	0	98	9	5	98	3	98	98	98	30
0	0	98	98	1	9	7/28/1995	7	1	2	1	3	98	3	1	1	1	1	1	98	1	0	3	2	6	0	1	0	20000	1	400000	0	0	0	0	0	0	0	0	0	1	Trabajar	8	2	98	3	98	15	Comida	0
0	0	98	98	1	35	5/9/1980	6	1	2	2	3	98	2	3	1	0	0	1	98	1	0	5	3	3	0	1	0	25000	1	600000	0	0	0	0	0	0	0	0	1	0	98	6	8	98	2	98	98	98	8
0	0	98	98	2	39	3/7/1976	5	1	2	2	3	98	4	1	1	1	1	1	98	1	0	4	3	3	0	1	0	10000	1	500000	0	0	0	0	0	0	0	1	0	0	98	10	98	98	98	98	98	98	0
0	1	7	1	1	13	1/6/1984	5	1	1	1	3	98	2	1	1	1	1	0	98	1	1	5	2	3	0	1	0	7000	1	600000	0	0	0	0	0	0	0	0	1	0	98	5	8	98	5	98	2	98	10
0	0	98	98	1	69	6/1/1945	7	1	3	1	2	98	6	1	1	1	1	1	98	1	0	5	2	6	0	1	0	7000	1	20000	0	1	0	0	0	0	0	0	0	1	Tenia pension y lal perdió	7	1	98	98	98	98	98	20
0	1	16	2	1	20	6/29/1994	6	1	2	1	3	98	3	1	1	1	1	1	98	1	0	5	3	6	0	1	0	8000	1	300000	1	0	0	0	0	0	0	0	1	0	98	7	3	98	5	98	98	98	0
0	0	98	98	1	4	11/13/1979	5	1	4	1	3	98	3	1	1	1	1	1	98	1	0	5	3	3	0	1	0	10000	1	400000	1	0	0	0	0	0	0	0	1	0	98	4	8	98	5	98	98	98	7
1	0	98	98	1	29	10/29/1974	6	1	1	1	3	98	2	1	1	1	1	1	98	1	0		2	3	0	2	0	28000	1	600000	1	0	0	0	0	0	0	1	0	0	98	10	98	98	98	98	98	98	99
1	1	1	1	1	40	8/9/1971	4	1	2	1	2	98	3	3	1	0	0	1	98	1	0	2	2	3	0	1	0	25000	1	644350	0	0	0	0	0	0	0	0	1	0	98	10	98	98	98	98	98	98	8
1	0	98	98	1	24	12/24/1960	1	1	1	1	4	98	2	1	1	1	1	1	98	0	0	0	3	6	0	1	0	20000	1	15000	0	0	0	0	0	0	0	0	1	0	98	10	98	98	98	98	98	98	0
1	1	9	1	1	46	12/25/1967	2	1	1	1	3	98	2	1	1	1	1	1	98	1	0	5	3	3	0	1	0	20000	1	300000	0	0	0	0	0	0	0	0	1	0	98	8	5	98	1	98	98	98	0
1	1	29	1	2	52	2/1/1962	4	1	2	1	2	98	3	1	1	1	1	1	98	1	0	5	3	3	1	2	0	50000	1	20000	0	0	0	0	0	0	1	0	0	0	98	10	98	98	98	98	98	98	0
0	0	98	98	1	58	3/26/1957	1	1	2	5	3	98	1	1	1	0	1	1	98	0	0	0	3	3	0	1	0	8000	1	8000	0	1	0	0	0	0	0	0	1	0	98	8	4	98	2	98	13	98	0
0	0	98	98	1	60	8/16/1954	1	1	1	1	3	98	2	1	1	0	1	1	98	1	0	2	3	6	0	1	0	12000	1	60000	0	0	0	0	0	0	0	0	1	0	98	5	12	98	98	98	98	98	99
1	1	10	1	1	75	6/6/1950	2	1	1	1	2	98	2	3	1	0	0	1	98	0	0	0	2	3	0	1	0	6000	1	250000	0	1	0	0	0	0	0	0	1	0	98	5	2	98	1	98	15	Tranquilidad	8
0	1	4	1	1	1	7/25/1977	1	1	1	5	3	98	1	1	1	0	1	1	98	1	0	5	4	6	0	1	0	10000	1	400000	0	0	0	0	0	0	0	0	1	0	98	8	3	98	98	98	98	98	0
0	0	98	98	1	58	10/29/1956	4	1	1	1	1	1	2	1	1	1	1	0	98	1	0	3	1	3	0	1	0	13000	1	200000	1	0	0	1	0	0	0	0	0	0	98	8	5	98	1	98	98	98	0
0	0	98	98	1	33	2/19/1982	3	1	1	2	3	98	1	1	1	1	1	1	98	1	0	4	3	4	0	1	0	20000	1	420000	0	0	0	0	0	0	0	1	0	0	98	10	98	98	98	98	98	98	0
1	0	98	98	1	40	1/26/1951	3	1	2	1	2	98	2	1	1	0	1	1	98	1	0	3	3	3	0	1	0	10000	1	160000	0	1	0	0	1	0	0	0	0	0	98	8	15	Arreglar la casa	98	98	98	98	1
1	1	6	1	3	70	3/28/1945	1	1	3	4	3	98	2	1	1	0	1	1	98	1	0	0	3	3	0	1	0	50000	1	50000	0	0	0	0	0	0	0	0	1	0	98	1	3	98	6	98	5	98	99
0	0	98	98	1	10	3/10/1970	3	1	2	2	3	98	3	1	1	0	1	1	98	0	0	3	1	3	0	1	0	10000	1	200000	1	1	0	0	0	0	0	0	1	0	98	7	1	98	3	98	5	98	15
1	0	98	98	1	55	4/18/1959	1	1	1	1	3	98	1	3	1	0	0	0	98	1	0	0	6	3	0	1	0	5000	1	5000	0	0	0	0	0	0	0	0	1	0	98	10	98	98	98	98	98	98	3
0	0	98	98	1	0.5	1/16/1993	7	0	1	1	3	98	2	1	1	1	1	1	98	1	0	3	6	3	0	1	0	10000	1	10000	0	0	0	0	0	0	0	0	1	0	98	10	98	98	98	98	98	98	0
0	0	98	98	3	11	3/29/1977	4	1	1	4	3	98	3	1	1	0	1	1	98	1	0	4	2	6	0	1	0	30000	1	40000	0	0	0	0	0	0	0	0	1	0	98	8	2	98	98	98	98	98	1
1	1	8	1	1	9	11/3/1995	2	1	1	2	3	98	1	1	1	0	1	1	98	1	0	4	2	3	0	1	0	8000	1	150000	0	0	0	0	0	0	0	0	1	0	98	4		.		.		.	0
0	1	7	1	1	30	3/4/1972	5	1	1	1	3	98	3	1	1	1	1	1	98	1	0	2	2	6	0	1	0	12000	1	400000	1	0	0	0	0	0	0	0	1	0	98	7	3	98	7	98	8	98	10
1	1	6	1	1	54	12/17/1960	6	1	3	1	4	98	3	1	1	1	1	1	98	1	0	3	2	6	0	2	0	18000	1	7000	0	0	0	0	0	0	0	0	1	0	98	10	98	98	98	98	98	98	3
1	1	8	1	1	8	3/29/1981	4	1	2	2	3	98	1	1	1	0	1	1	98	1	0	3	6	6	0	1	0	5000	1	500000	1	0	0	1	0	0	0	1	0	0	98	6		.		.		.	0
0	0	98	98	1	24	1/27/1991	5	1	5	1	3	98	3	1	1	1	1	1	98	1	0	5	4	3	1	1	0	25000	1	180000	1	0	0	0	1	1	0	0	0	0	98	9	3	98	98	98	98	98	99
1	1	11	1	1	43	9/2/1971	4	1	2	1	2	98	1	1	1	0	1	1	98	1	0	5	4	3	0	1	0	60000	1	350000	0	0	1	0	0	0	0	0	1	0	98	10	98	98	98	98	98	98	1
0	0	98	98	2	43	7/13/1970	5	1	1	4	3	98	2	1	1	1	1	1	98	1	0	3	4	3	0	1	0	15000	1	450000	0	0	0	0	0	0	0	0	1	0	98	10	98	98	98	98	98	98	30
1	1	14	2	1	15	6/5/1983	3	1	1	1	3	98	3	1	1	1	1	1	98	1	0	5	3	6	0	1	0	40000	1	450000	1	0	0	0	0	0	0	0	1	0	98	9	3	98	8	98	98	98	99
0	0	98	98	1	3	8/26/1970	5	1	1	5	3	98	1	1	1	1	1	1	98	1	0	3	4	2	0	1	0	35000	1	300000	0	0	0	0	0	0	0	0	1	0	98	1	3	98	5	98	14	98	0
1	1	6	1	1	46	7/29/1951	5	1	2	1	2	98	2	3	0	1	0	1	98	1	0	5	1	3	0	1	0	12000	1	350000	0	1	0	0	0	0	0	0	1	0	98	10	98	98	98	98	98	98	30
0	1	8	2	1	33	7/17/1981	4	1	2	3	3	98	2	1	1	0	1	1	98	1	0	2	3	3	0	1	0	10000	1	15000	1	0	0	0	0	0	0	0	1	0	98	5	2	98	3	98	5	98	7
0	1	6	1	1	30	10/17/1978	5	1	1	1	1	1	2	1	1	1	1	1	98	1	1	4	2	3	1	2	0	9000	1	600000	1	0	0	0	0	0	1	0	0	0	98	8	8	98	2	98	98	98	0
0	1	0.25	2	1	10	8/20/1989	7	0	2	1	2	98	2	1	1	0	1	1	98	1	0	4	6	3	0	1	0	20000	1	400000	1	0	0	0	0	0	0	0	0	1	Estudiar	7	3	98	5	98	98	98	0
1	1	2	1	1	20	10/15/1965	2	1	2	2	3	98	1	1	1	0	1	1	98	1	0	3	3	6	0	1	0	200000	0	200000	0	0	0	0	0	0	0	0	1	0	98	9	3	98	1	98	5	98	30
1	1	1	1	1	22	12/24/1958	1	0	1	1	2	98	3	2	1	0	0	1	98	1	0		4	0	0	1	0	18000	1	15000	0	0	0	0	0	0	0	0	1	0	98	8	1	98	7	98	5	98	99
0	0	98	98	1	44	10/18/1971	1	1	1	3	4	98	1	1	1	0	1	1	98	1	0	3	3	0	0	1	0	18000	1	15000	0	0	0	0	0	0	0	0	1	0	98	8	13	98	2	98	3	98	99
0	1	8	2	1	50	6/11/1964	2	0	1	1	4	98	4	1	1	0	1	1	98	1	0	5	6	3	0	1	0	8000	1	8000	0	0	0	0	0	0	0	0	1	0	98	7	1	98	4	98	2	98	30
1	1	6	1	1	9	12/26/1968	5	1	2	2	3	98	2	1	1	1	1	1	98	1	0	2	2	6	0	1	0	15000	1	600000	1	0	0	0	0	0	0	0	1	0	98	10	98	98	98	98	98	98	0
1	1	4	1	1		4/2/1972	6	1	1	2		98	2	1	1	0	1	1	98	1	0	2	3	3	0	1	0	12000	1	500000	0	0	0	0	0	0	0	0	1	0	98	7	3	98	5	98	2	98	0
0	0	98	98	2	10.3333	10/26/1959	1	1	1	2	3	98	1	1	1	1	1	1	98	1	0	3	3	6	0	1	0	15000	1	6000	0	0	0	0	0	0	0	0	1	0	98	5	3	98	1	98	5	98	8
0	1	10	1	1	10	6/21/1987	3	1	1	2	3	98	1	1	1	1	1	1	98	1	0	2	3	3	0	1	0	14000	1	200000	1	0	0	0	0	0	0	0	1	0	98	9	3	98	1	98	5	98	99
1	1	15	1	1	21	4/10/1974	5	1	2	1	3	98	2	1	1	1	1	1	98	1	0	3	6	0	0	1	0	10000	1	800000	0	0	0	0	0	0	0	0	1	0	98	8	15	Espiritualidad - religión	3	98	98	98	2
0	1	0.00273973	2	1	25	.	1	1	1	2	3	98	1	1	1	0	1	1	98	1	0	4	6	3	0	1	1	10000	1	10000	0	0	0	0	0	0	0	0	1	0	98	7	5	98	98	98	98	98	0
0	0	98	98	1	22	5/12/1993	6	1	4	1	3	98	3	1	1	0	1	1	98	1	0	5	2	3	0	1	0	30000	1	200000	1	0	0	0	0	0	0	0	1	0	98	10	98	98	98	98	98	98	0
[truncated: 949 more rows]
[truncated: 44 more columns]
