# Supplementary material for: The socioeconomic conditions of recyclers: Census data in Cali, Colombia
Source: Data Brief. 2019 Jan 21;23:103695. doi: 10.1016/j.dib.2019.01.043 (PMC6369313; doi:10.1016/j.dib.2019.01.043)
Supplement: Supplementary file 3 — Supplementary material [file mmc3.xlsx]

## Sheet: nombres_variables
name	Label
p4	Place of birth (municipality):
p5	Were you polled in 2009?
p8	Do you belong to any recycler's association?
p10	How long have you been a member of the association?
p11	Type of participation you have in the association
p14	Socioeconomic strata
p17	How many years have you been living in Cali?
p18	Date of birth
p19	Gender
p20	Do you have children?
p20_1	How many children do you have?
p21	How many of your children live with you?
p22	How old were you at the birth of your first child?
p23	Including you, how many people live in your household?
p24	Are you the head household?
p25	How many people contribute with economic resources to your household? (Including the recycler)
p26	Type of your household
p26_1	Other type of household, which?
p27	Your household is
p27_1	Other type of property of household
p28_1	Do you have a housing subsidy ?
p29	Which is the prevailing material of the floors of the dwelling?
p30	Which is the prevailing material of the walls of the dwelling?
p31	How many rooms does your household have? (do not include bathrooms and kitchen)
p32	How many rooms are used to sleep?
p33	What type of toilet does the household have?
p34_1	Your dwelling have access to AQUEDUCT
p34_2	Your dwelling have access to ENERGY
p34_3	Your dwelling have access to GAS
p34_4	Your dwelling have access to sewerage
p34_5	Your dwelling have access to GARBAGE COLLECTION
p35	The water to prepare food, are obtained mainly from:
p36e_rec	Actual occupation
p36f_rec	Unemployed time (only if 36e = 2)
p36g_rec	Marital Status
p36h_rec	Do you know how to read and write?
p36i_rec	Currently, do you study? (1= Yes, 0= No)
p36j_rec	Which is the highest educational level you have attained?
p36k_rec	Last year approved in that educational level
p36l_rec	Ethnicity
p36m_rec	What type of health insurance you have?
p36n_rec	Contribute to a pension fund (1=Yes 0=No)
p36o_rec	Average monthly income in current job
p36p_rec	Disability (Type)
p36q_rec	Consumption of SPA
p41	Without subtracting daily payments, how much is your daily income?
p41_freq	Frecuency of income
p42	Including housing, food, services and others, the monthly expenses of your home are approximately
p42_freq	Frecuency of expenses
p43_fam	During the last twelve months, a member of this household received subsidies, either in cash or in kind, from government entities for: CASH TRANSFER
p43_vej	During the last twelve months, a member of this household received subsidies, either in cash or in kind, from government entities for: ELDERLY SUBSIDY
p43_otro	During the last twelve months, a member of this household received subsidies, either in cash or in kind, from government entities for: OTHER, WHICH?
p43_otro_cual	During the last twelve months, a member of this household received subsidies, either in cash or in kind, from government entities for: OTHER
p44_1	What have you done during your life to ensure a good life when you get older?: He/she bets on the children to help
p44_2	What have you done during your life to ensure a good life when you get older?: Save money for the future
p44_3	What have you done during your life to ensure a good life when you get older?: Try to organize a business / asset that guarantees an income
p44_4	What have you done during your life to ensure a good life when you get older?: Try to organize a business / asset that guarantees an income
p44_5	What have you done during your life to ensure a good life when you get older?: He hopes that someday he'll get the money to save for old age.
p44_6	What have you done during your life to ensure a good life when you get older?: Nothing
p44_7_otro	What have you done during your life to ensure a good life when you get older?: Other
p44_7_cual	What have you done during your life to ensure a good life when you get older?: Other description
p45	On a scale of one to ten, rate how satisfied are you with your life. (If you answer 10 skip to question 47)
p46_respuesta1	What's necessary to be completly satisfied with your life?
p46_respuesta1_otro	First answer to de question of satisfaction with life.
p46_respuesta2	First answer to de question of satisfaction with life.
p46_respuesta2_otro	First answer to de question of satisfaction with life.
p46_respuesta3	First answer to de question of satisfaction with life.
p46_respuesta3_otro	First answer to de question of satisfaction with life.
p47	Your health status is
p48	Now think about your physical health, which includes physical illnesses and accidents, how many of the past thirty days did you not enjoy good physical health?
p49	Now think about your mental health, which includes stress, depression and emotional problems: For how many of the past thirty days did you not enjoy good mental health?
p50_1	Height
p50_2	Weight
p50_3	Do you feel comfortable with your weight?
p51	During the last year you had to be hospitalized for some reason?
p51_1	Number of times you were hospitalize
p52	Are you affiliated to an occupational risk manager insurer (ARL)?
p53	Are you currently working as a recycler?
p54	How long have you been a recycler?
p56	Would you like to change your job?
p63_1	Where do you gather the material? Public road
p63_2	Where do you gather the material? Residential
p63_3	Where do you gather the material?Mall
p63_4	Where do you gather the material? Office
p63_5	Where do you gather the material? Industry
p63_6	Where do you gather the material? Other
p63_6_cual	Where do you gather the material? Other. Which?
p64_1	Where do you sell the recycled material? Warehouse
p64_2	Where do you sell the recycled material? Business
p64_3	Where do you sell the recycled material?Truck
p64_4	Where do you sell the recycled material? Another recycler
p64_5	Where do you sell the recycled material? Recycler association
p64_6	Where do you sell the recycled material? Other
p65	Do you use your home as a temporary place for storing the recycled material?
p66	On average, how many hours a day do you work?
p69_1	What elements of personal protection do you use in your work?
p69_2	What elements of personal protection do you use in your work? (Mark with an X)
p69_3	What elements of personal protection do you use in your work? (Mark with an X)
p69_4	What elements of personal protection do you use in your work? (Mark with an X)
p69_5	What elements of personal protection do you use in your work? (Mark with an X)
p69_6	What elements of personal protection do you use in your work? (Mark with an X)
p69_7	What elements of personal protection do you use in your work? (Mark with an X)
p69_8	What elements of personal protection do you use in your work? None
p70	Do you work in company? Other famyly embers
p70_hijo	Do you work in company? Children
p70_pareja	Do you work in company? Couple
p70_otro	Do you work in company? Innocations
p70_amigo	Do you work in company?
p71	Number of people that depend economically on the activity that you exercise as a recycler
p73_vehic	What means of transportation do you use to pick material and which is type of property you have over it? Motor vehicle
p73_2_vehic	Tyoe of property
p73_animal	What means of transportation do you use to pick material? Motor vehicle
p73_2_animal	Which is type of property you have over it? Motor vehicle
p73_carreta	What means of transportation do you use to pick material? Motor vehicle
p73_2_carreta	Which is type of property you have over it? Motor vehicle
p73_trici	What means of transportation do you use to pick material? Motor vehicle
p73_2_trici	Which is type of property you have over it? Motor vehicle
p73_costal	What means of transportation do you use to pick material? Motor vehicle
p73_2_costal	Which is type of property you have over it? Motor vehicle
p73_otro	What means of transportation do you use to pick material? Motor vehicle
p73_otro_cual	Which is type of property you have over it? Motor vehicle
p73_2_otro	What means of transportation do you use to pick material? Motor vehicle
p74	Which is type of property you have over it? Motor vehicle
p74_2	What means of transportation do you use to pick material? Motor vehicle
p74_3	Which is type of property you have over it? Motor vehicle
p75	Work activity performed before being a recycler
p76_carro	Do you drive a vehicle? Car
p76_moto	Do you drive a vehicle? Motorcycle
p76_bici	Do you drive a vehicle? Bicycle
p76_ninguno	Do you drive a vehicle? Do not drive
p77_moto	Do you have a driving license for motorcycle?
p77_carro	Do you have a driving license for car
p79	Have you received training in solid waste management?
